# Supplementary material for: Transcriptomic and functional analyses of the piRNA pathway in the Chagas disease vector Rhodnius prolixus
Source: PLoS Negl Trop Dis. 2018 Oct 10;12(10):e0006760. doi: 10.1371/journal.pntd.0006760 (PMC6179187; doi:10.1371/journal.pntd.0006760)
Supplement: S1 Table — For each gene, the genomic location, gene ID, putative orthologs in D. melanogaster, biotype and length are provided along with the raw number of aligned reads, Reads Per Million (RPM) and Reads Per Kilobase per Million (RPKM) for each biological replicate (rep1 and rep2). The average RPKM and Standard Deviation over the biological replicates are also listed. (XLSX) [file pntd.0006760.s001.xlsx]

## Sheet: Sheet1
Location	Gene ID [Rp]	Ortho ID [Dm]	Biotype	Length	rep1 [reads]	rep1 [RPM]	rep1 [RPKM]	rep2 [reads]	rep2 [RPM]	rep2 [RPKM]	avg [RPKM]	sd [RPKM]
GL563149:797316-798271	RPRC011567	hsp-16.1	mRNA	872	338109	9068.47	10399.6	215146	8376.4	9605.96	20005.6	561.201
GL548603:13242-13295	RPRC000340		mRNA	53	19050	510.94	9640.38	13319	518.56	9784.15	19424.5	101.663
GL562913:1663997-1667419	RPRC015041	Ef1alpha100E	mRNA	1543	377406	10122.5	6560.25	234029	9111.58	5905.11	12465.4	463.253
GL563028:1564408-1567094	RPRC012247	Ubi-p5E	mRNA	860	178214	4779.91	5558.03	142243	5538.03	6439.57	11997.6	623.339
GL563142:599378-599782	RPRC005040	fabp	mRNA	404	80482	2158.62	5343.12	63685	2479.48	6137.33	11480.4	561.59
GL562447:463294-467340	RPRC004310	Hsc70-4	mRNA	1955	376172	10089.4	5160.8	297419	11579.6	5923.06	11083.9	538.996
GL561368:31658-36835	RPRC009337	RpS2	mRNA	885	182190	4886.55	5521.53	118866	4627.88	5229.24	10750.8	206.675
GL563000:128535-130492	RPRC000499	sta	mRNA	525	94760	2541.57	4841.09	67710	2636.19	5021.31	9862.4	127.441
GL563062:31215-36458	RPRC009600	sesB	mRNA	1170	149349	4005.71	3423.68	116095	4519.99	3863.24	7286.92	310.813
GL562900:223425-225740	RPRC009875	Act5C	mRNA	1219	157839	4233.42	3472.86	105580	4110.61	3372.12	6844.98	71.2385
GL562863:250186-252773	RPRC006899	RpLP2	mRNA	485	58019	1556.14	3208.54	38259	1489.56	3071.26	6279.79	97.0705
GL563105:358380-358840	RPRC007449	CG3800	mRNA	460	53678	1439.71	3129.8	36950	1438.6	3127.39	6257.2	1.70628
GL562849:1616603-1618267	RPRC003672		mRNA	1419	152261	4083.82	2877.96	118918	4629.9	3262.79	6140.75	272.119
GL563067:1774356-1780643	RPRC007924	sqd	mRNA	947	93803	2515.9	2656.71	84663	3296.23	3480.71	6137.41	582.657
GL562846:540087-545068	RPRC009568	Tctp	mRNA	616	69149	1854.66	3010.81	45997	1790.83	2907.19	5918	73.2705
GL549818:12172-13567	RPRC003327	RpLP0	mRNA	935	101076	2710.97	2899.43	69219	2694.94	2882.29	5781.72	12.1229
GL562951:717823-728298	RPRC013146	RpS7	mRNA	642	73055	1959.42	3052.06	44832	1745.47	2718.8	5770.86	235.647
GL563073:1454287-1489733	RPRC015317	Argk	mRNA	1163	127777	3427.13	2946.8	78534	3057.61	2629.07	5575.87	224.669
GL546192:4300-5880	RPRC009245	rps-0	mRNA	457	43523	1167.34	2554.35	30293	1179.41	2580.77	5135.12	18.6757
GL562679:509341-515762	RPRC005701	RpS8	mRNA	698	68116	1826.95	2617.41	44982	1751.31	2509.04	5126.45	76.6269
GL563088:353618-356934	RPRC003768	RpS23	mRNA	512	50923	1365.81	2667.6	30390	1183.19	2310.92	4978.52	252.211
GL562850:988860-994104	RPRC012542	RpS4	mRNA	823	77847	2087.95	2537	50747	1975.76	2400.68	4937.68	96.3916
GL563019:298089-298316	RPRC007474		mRNA	227	20987	562.9	2479.74	13647	531.33	2340.66	4820.4	98.3408
GL563086:589307-590963	RPRC001811	awd	mRNA	357	34558	926.89	2596.33	20332	791.6	2217.37	4813.7	267.968
GL562877:398401-400158	RPRC007328	RpLP1	mRNA	524	46552	1248.58	2382.79	32408	1261.76	2407.94	4790.73	17.7856
GL562642:83218-85523	RPRC013781		mRNA	441	42530	1140.7	2586.62	24850	967.5	2193.88	4780.5	277.712
GL563097:1089137-1091223	RPRC002923	RpS6	mRNA	205	18390	493.24	2406.05	11498	447.66	2183.71	4589.76	157.219
GL562194:244356-246898	RPRC011193		mRNA	588	46999	1260.57	2143.83	34336	1336.82	2273.5	4417.33	91.6954
GL563086:591462-596054	RPRC003899	Hsp83	mRNA	2252	200034	5365.14	2382.39	113061	4401.87	1954.65	4337.04	302.458
GL563081:2225182-2229010	RPRC011442	CG7911	mRNA	570	44812	1201.91	2108.61	32579	1268.42	2225.3	4333.91	82.5082
GL562968:1624659-1626975	RPRC005243	Cyp1	mRNA	559	45653	1224.47	2190.47	30583	1190.71	2130.07	4320.54	42.7047
GL562932:381626-384369	RPRC011264		mRNA	235	19674	527.68	2245.45	12262	477.4	2031.49	4276.94	151.291
GL562938:368764-375498	RPRC006543	CG1746	mRNA	1100	87431	2345	2131.82	60298	2347.62	2134.2	4266.02	1.6842
GL562985:84279-85378	RPRC000303	Ssb-c31a	mRNA	336	25837	692.98	2062.44	18577	723.27	2152.59	4215.03	63.7448
GL562878:182120-185625	RPRC014809	lost	mRNA	1628	113045	3032	1862.41	98345	3828.92	2351.92	4214.32	346.135
GL563076:1647681-1648298	RPRC011831	Rsf1	mRNA	617	45192	1212.1	1964.51	34667	1349.71	2187.54	4152.04	157.707
GL563039:208392-211648	RPRC010192	RpL26	mRNA	565	45148	1210.92	2143.22	28271	1100.69	1948.12	4091.35	137.955
GL563091:6754103-6756970	RPRC014419	RpL32	mRNA	498	40237	1079.2	2167.07	23484	914.32	1835.98	4003.05	234.112
GL563062:266387-267049	RPRC009635	RpL13	mRNA	662	51572	1383.22	2089.46	31516	1227.03	1853.52	3942.98	166.832
GL563042:439839-445388	RPRC008770	ubq-2	mRNA	561	43202	1158.73	2065.47	26400	1027.85	1832.17	3897.65	164.966
GL561522:18128-19083	RPRC007942	RpS25	mRNA	487	37650	1009.82	2073.55	22066	859.11	1764.09	3837.64	218.826
GL552083:2606-3588	RPRC008809	His3.3B	mRNA	569	41699	1118.42	1965.59	27212	1059.46	1861.97	3827.56	73.2707
GL563092:4629248-4631400	RPRC003510	RpL23	mRNA	486	37053	993.8	2044.86	22204	864.48	1778.77	3823.62	188.154
GL561197:16316-20484	RPRC013504	RpS3A	mRNA	858	65727	1762.87	2054.63	38672	1505.64	1754.83	3809.45	211.992
GL563091:11847011-11849690	RPRC010286	RpS5a	mRNA	794	57610	1545.17	1946.06	37340	1453.78	1830.96	3777.02	81.3885
GL562894:553439-563009	RPRC012162	RpL4	mRNA	1599	112712	3023.07	1890.6	76495	2978.22	1862.55	3753.15	19.8335
GL562441:13409-18486	RPRC004762	betaTub56D	mRNA	1441	92593	2483.45	1723.42	71284	2775.34	1925.98	3649.4	143.232
GL562989:318988-320366	RPRC007230	RpS15Ab	mRNA	392	27648	741.55	1891.71	17555	683.48	1743.57	3635.28	104.749
GL552072:60866-63986	RPRC012725	RpS14a	mRNA	516	36767	986.13	1911.1	22580	879.12	1703.72	3614.83	146.642
GL563030:1115084-1134426	RPRC008728		mRNA	139	8726	234.04	1683.74	6878	267.79	1926.55	3610.29	171.69
GL563092:6801514-6803787	RPRC006329	RpL10	mRNA	751	51073	1369.84	1824.02	33929	1320.98	1758.96	3582.98	46.0043
GL563081:53488-55007	RPRC007684	Ef1beta	mRNA	983	65965	1769.26	1799.86	44851	1746.21	1776.41	3576.27	16.5807
GL563032:1316682-1322767	RPRC007503	Rack1	mRNA	1088	75694	2030.2	1865.99	46655	1816.45	1669.53	3535.52	138.919
GL563089:385242-387897	RPRC005980	RpL18	mRNA	345	24694	662.32	1919.77	14311	557.18	1615.01	3534.78	215.493
GL562208:175223-177604	RPRC010853	RpL8	mRNA	810	56086	1504.29	1857.15	33693	1311.79	1619.49	3476.64	168.047
GL563080:1481564-1485247	RPRC012633	RpL5	mRNA	965	64191	1721.68	1784.12	40981	1595.54	1653.41	3437.53	92.4295
GL563019:1287759-1288830	RPRC009189	RpL27A	mRNA	524	35246	945.34	1804.08	21542	838.71	1600.59	3404.68	143.891
GL562379:10253-12300	RPRC006974	RpL15	mRNA	657	44860	1203.2	1831.35	26549	1033.65	1573.29	3404.64	182.481
GL563092:6568452-6569309	RPRC006608	RpL6	mRNA	857	56232	1508.21	1759.87	35061	1365.05	1592.82	3352.7	118.121
GL562679:229462-238140	RPRC005724	RpL23A	mRNA	1068	67363	1806.75	1691.71	45114	1756.45	1644.62	3336.33	33.3029
GL562020:23792-28053	RPRC014436	RpL22	mRNA	932	62132	1666.45	1788.04	36615	1425.55	1529.56	3317.6	182.77
GL559701:11080-12108	RPRC000213	His2Av	mRNA	380	22459	602.38	1585.21	16799	654.04	1721.16	3306.37	96.1293
GL563028:570728-579276	RPRC012158	RpL13A	mRNA	662	41239	1106.08	1670.82	27579	1073.75	1621.98	3292.79	34.5329
GL563063:7023-8821	RPRC007856	RpL30	mRNA	381	24334	652.67	1713.04	14692	572.01	1501.34	3214.38	149.699
GL562930:742195-745606	RPRC013077	RpS24	mRNA	545	34252	918.68	1685.65	21145	823.25	1510.55	3196.2	123.815
GL562374:257561-260159	RPRC002520	RpL36A	mRNA	445	28445	762.93	1714.45	16377	637.61	1432.83	3147.28	199.134
GL552343:128856-129850	RPRC010378	RpS20	mRNA	529	31612	847.87	1602.78	20788	809.35	1529.96	3132.74	51.4891
GL551970:94948-103802	RPRC011260	RpL3	mRNA	1247	75368	2021.46	1621.06	47826	1862.04	1493.22	3114.27	90.3985
GL562648:127492-129062	RPRC013851	RpL18A	mRNA	639	38390	1029.66	1611.36	23766	925.3	1448.04	3059.41	115.483
GL563128:185404-190015	RPRC014620	RpL40	mRNA	555	34497	925.25	1667.12	19847	772.71	1392.27	3059.39	194.346
GL562909:1562527-1564812	RPRC011456	RpS18	mRNA	562	34357	921.49	1639.66	20472	797.05	1418.24	3057.9	156.57
GL563076:133288-136158	RPRC012784	RpL17	mRNA	639	38136	1022.85	1600.7	23735	924.09	1446.15	3046.85	109.286
GL563156:421014-422649	RPRC005389	RpL35A	mRNA	606	36895	989.57	1632.95	21559	839.37	1385.1	3018.05	175.26
GL563071:1396539-1399064	RPRC002470	RpS17	mRNA	504	30898	828.72	1644.29	17517	682	1353.17	2997.46	205.847
GL563105:335483-338930	RPRC007451	RpL10Aa	mRNA	687	38650	1036.64	1508.94	25494	992.57	1444.79	2953.73	45.3598
GL562609:69817-71338	RPRC009702	RpS26	mRNA	480	27800	745.63	1553.4	17150	667.71	1391.06	2944.46	114.787
GL563042:689000-696962	RPRC008765	Ef1gamma	mRNA	1382	77416	2076.39	1502.45	50657	1972.26	1427.11	2929.56	53.2786
GL562685:213868-214374	RPRC003969	bic	mRNA	506	27211	729.83	1442.35	19306	751.65	1485.47	2927.83	30.4922
GL563018:386723-399293	RPRC011742	14-3-3zeta	mRNA	870	47528	1274.76	1465.24	32674	1272.12	1462.21	2927.45	2.1457
GL563097:1084671-1085932	RPRC002869	rps-6	mRNA	515	29178	782.59	1519.59	18415	716.96	1392.16	2911.75	90.1115
GL563047:653847-657444	RPRC011596	RpL9	mRNA	590	32633	875.25	1483.47	21643	842.64	1428.2	2911.68	39.0826
GL562609:5977-7492	RPRC009716	RpL37A	mRNA	364	21429	574.75	1578.98	12434	484.1	1329.95	2908.93	176.097
GL562849:393360-397260	RPRC013371	RpS9	mRNA	734	42276	1133.89	1544.81	25210	981.52	1337.22	2882.03	146.787
GL562971:238922-240385	RPRC013070		mRNA	768	40346	1082.13	1409.02	28717	1118.06	1455.81	2864.83	33.0812
GL563049:1389852-1394041	RPRC002624	RpL24	mRNA	538	30556	819.55	1523.33	18058	703.06	1306.8	2830.13	153.106
GL562701:156049-157116	RPRC015127	RpL21	mRNA	680	37513	1006.14	1479.62	22600	879.9	1293.97	2773.59	131.272
GL563069:3302228-3305937	RPRC012142	EF2	mRNA	962	52094	1397.22	1452.41	32605	1269.43	1319.57	2771.99	93.9305
GL562267:230586-233386	RPRC014363	RpL27	mRNA	510	28178	755.77	1481.9	16861	656.46	1287.18	2769.08	137.692
GL562696:83104-85454	RPRC007825	RpL14	mRNA	558	30234	810.91	1453.24	18774	730.94	1309.93	2763.17	101.339
GL561841:64966-65442	RPRC002698	RpS11	mRNA	385	20837	558.87	1451.61	12948	504.11	1309.38	2760.99	100.574
GL562944:117523-118406	RPRC012354	RpL28	mRNA	274	14936	400.6	1462.04	9115	354.88	1295.18	2757.23	117.989
GL562951:625560-630638	RPRC013167	RpS16	mRNA	588	31489	844.57	1436.34	19900	774.78	1317.65	2754	83.9268
GL546673:8535-10448	RPRC013786	RpL34b	mRNA	494	26674	715.43	1448.24	16308	634.93	1285.28	2733.52	115.227
GL562789:342412-345521	RPRC012387	RpS19a	mRNA	619	33378	895.24	1446.27	20299	790.31	1276.75	2723.02	119.865
GL548160:6556-6846	RPRC014604	Sec61beta	mRNA	290	16979	455.4	1570.34	8177	318.36	1097.79	2668.14	334.145
GL563091:12071643-12075363	RPRC010283	alphaTub84B	mRNA	1601	103057	2764.11	1726.49	38518	1499.64	936.69	2663.18	558.473
GL563090:2090800-2091447	RPRC002739	RpL39	mRNA	326	17923	480.72	1474.6	9926	386.45	1185.43	2660.03	204.475
GL561976:1360-3188	RPRC008335	sesB	mRNA	626	28676	769.12	1228.63	22893	891.31	1423.82	2652.44	138.021
GL563071:1679488-1681701	RPRC003431	RpS15	mRNA	538	27735	743.88	1382.68	17415	678.03	1260.28	2642.96	86.5483
GL563028:1668975-1681456	RPRC012181	B52	mRNA	1159	55949	1500.62	1294.75	39770	1548.39	1335.97	2630.72	29.1445
GL563085:1349460-1351482	RPRC006756	Sod	mRNA	539	24922	668.44	1240.15	19010	740.13	1373.15	2613.3	94.0491
GL563009:615760-619170	RPRC013084	RpL7A	mRNA	914	46846	1256.46	1374.68	28112	1094.5	1197.48	2572.17	125.299
GL562493:93103-94908	RPRC008706	Non2	mRNA	935	45009	1207.19	1291.11	30364	1182.18	1264.36	2555.48	18.9142
GL563088:3823794-3824656	RPRC014845	RpS13	mRNA	508	25736	690.27	1358.8	15152	589.92	1161.26	2520.06	139.681
GL563035:893251-898379	RPRC011937	RpL11	mRNA	627	31729	851.01	1357.27	18585	723.58	1154.04	2511.31	143.711
GL563092:945384-949465	RPRC003529	CG33301	mRNA	1263	61018	1636.57	1295.78	39299	1530.05	1211.44	2507.22	59.6366
GL563069:3315199-3326383	RPRC012140	EF2	mRNA	1908	85690	2298.3	1204.56	63261	2462.98	1290.87	2495.43	61.0306
GL562471:104857-107231	RPRC009198	RpS10b	mRNA	565	27549	738.9	1307.79	17215	670.24	1186.27	2494.05	85.9291
GL562769:183195-189149	RPRC002544	RpL31	mRNA	547	25522	684.53	1251.43	16428	639.6	1169.29	2420.71	58.081
GL562782:15890-17620	RPRC014587	RpL36	mRNA	462	22651	607.53	1315	12848	500.22	1082.73	2397.73	164.242
GL562821:286037-286469	RPRC004920	CG6770	mRNA	432	22526	604.17	1398.54	10977	427.37	989.282	2387.82	289.39
GL563191:1773532-1776476	RPRC009585	CG16817	mRNA	566	25172	675.14	1192.83	17313	674.06	1190.92	2383.75	1.34925
GL548365:11973-17902	RPRC012711	RpS3	mRNA	479	21626	580.03	1210.92	14083	548.3	1144.68	2355.59	46.8403
GL562919:41696-45909	RPRC010405	RpL19	mRNA	616	28582	766.6	1244.48	17574	684.22	1110.75	2355.23	94.5641
GL563180:516483-517323	RPRC005875	RpL35	mRNA	471	21956	588.89	1250.3	13034	507.46	1077.41	2327.71	122.25
GL562709:177818-179598	RPRC013236	CG9920	mRNA	552	25102	673.26	1219.67	15383	598.91	1084.98	2304.66	95.2416
GL563030:809446-815332	RPRC008679	porin	mRNA	890	36969	991.55	1114.1	25694	1000.36	1124	2238.1	6.99956
GL563191:912258-913328	RPRC013825	CG9090	mRNA	1070	41584	1115.33	1042.36	32083	1249.11	1167.39	2209.76	88.4082
GL563089:679223-688021	RPRC005966	ddx-17	mRNA	1806	67894	1821	1008.31	55503	2160.93	1196.53	2204.83	133.093
GL562951:671118-705304	RPRC001419	mfas	mRNA	2224	99040	2656.37	1194.41	57113	2223.61	999.825	2194.24	137.593
GL562951:595036-596560	RPRC013169	RpS12	mRNA	508	21163	567.62	1117.36	13368	520.46	1024.53	2141.89	65.644
GL563008:1398477-1417089	RPRC007667	betaTub56D	mRNA	1382	56697	1520.68	1100.35	36579	1424.15	1030.5	2130.85	49.39
GL562816:887218-891570	RPRC003914	eIF-5A	mRNA	698	27245	730.74	1046.91	18942	737.48	1056.56	2103.47	6.82794
GL562951:243135-244746	RPRC013512	bl	mRNA	1038	39720	1065.34	1026.34	28642	1115.14	1074.32	2100.66	33.9248
GL562966:304613-311580	RPRC004688	FK506-bp1	mRNA	1468	60696	1627.94	1108.95	37050	1442.49	982.623	2091.57	89.3276
GL562567:216717-217523	RPRC003150		mRNA	806	61985	1662.51	2062.67	387	15.07	18.6973	2081.36	1445.31
GL562504:140962-142351	RPRC010146	RpS28b	mRNA	435	18128	486.21	1117.72	10588	412.23	947.655	2065.38	120.257
GL546104:11579-39492	RPRC012101	Sam-S	mRNA	1492	51070	1369.76	918.07	42427	1651.83	1107.12	2025.19	133.682
GL563172:1446921-1456808	RPRC001993	yps	mRNA	1024	36130	969.05	946.338	28129	1095.16	1069.49	2015.83	87.0832
GL563019:294516-297550	RPRC007414	RpL7	mRNA	514	19412	520.65	1012.94	12546	488.46	950.311	1963.25	44.2836
GL563069:847754-854599	RPRC015001	RpS27	mRNA	452	17993	482.59	1067.68	10246	398.91	882.544	1950.22	130.909
GL562485:254704-261198	RPRC009290	SC35	mRNA	593	20531	550.67	928.617	15481	602.73	1016.41	1945.03	62.0775
GL563035:1149395-1152562	RPRC011931	ATPsyn-beta	mRNA	1820	65979	1769.63	972.324	45232	1761.04	967.604	1939.93	3.33739
GL563091:5983042-5988278	RPRC012277		mRNA	450	16383	439.41	976.467	10764	419.08	931.289	1907.76	31.9455
GL550033:6424-7938	RPRC011075	Ran	mRNA	685	23532	631.16	921.401	17029	663	967.883	1889.28	32.8676
GL562568:126226-127043	RPRC002700	CG17737	mRNA	487	16628	445.98	915.77	12120	471.87	968.932	1884.7	37.5914
GL551868:5113-7038	RPRC016579		rRNA	1925	48480	1300.29	675.475	58960	2295.52	1192.48	1867.95	365.576
GL563156:17163-17942	RPRC005430	RpS29	mRNA	368	13324	357.37	971.114	8147	317.19	861.929	1833.04	77.2053
GL563087:1893793-1896093	RPRC012169		mRNA	344	11965	320.92	932.907	7878	306.72	891.628	1824.53	29.1887
GL562837:225433-226234	RPRC009642		mRNA	418	13174	353.34	845.311	9965	387.97	928.158	1773.47	58.5816
GL562915:836085-836698	RPRC007811	CoVa	mRNA	613	19546	524.25	855.22	14076	548.03	894.013	1749.23	27.4307
GL563076:2799134-2808316	RPRC011007		mRNA	250	7781	208.7	834.8	5819	226.55	906.2	1741	50.4874
GL562278:38056-42785	RPRC006840	eIF-4a	mRNA	1577	50141	1344.84	852.784	35958	1399.97	887.743	1740.53	24.7196
GL563149:1105829-1118603	RPRC000518		mRNA	529	18499	496.16	937.921	10895	424.18	801.853	1739.77	96.2146
GL563051:958720-967332	RPRC008498	blw	mRNA	1663	53755	1441.77	866.969	37138	1445.91	869.459	1736.43	1.76033
GL562860:38087-39835	RPRC004269	RpS21	mRNA	447	15420	413.58	925.235	8972	349.31	781.454	1706.69	101.668
GL555247:1594-9062	RPRC017359	pAbp	mRNA	1878	63169	1694.27	902.167	38508	1499.25	798.323	1700.49	73.4292
GL548395:42504-49787	RPRC009244		mRNA	1018	58081	1557.8	1530.26	3569	138.95	136.493	1666.75	985.539
GL562639:49711-51509	RPRC008834		mRNA	736	22493	603.29	819.688	15900	619.04	841.087	1660.77	15.1317
GL563121:427046-429701	RPRC007383	CG31008	mRNA	467	14736	395.24	846.338	9743	379.33	812.27	1658.61	24.0901
GL558877:37064-52243	RPRC009816	CG5432	mRNA	1120	32416	869.43	776.277	25239	982.64	877.357	1653.63	71.4746
GL563172:1712541-1715832	RPRC007932		mRNA	680	20529	550.61	809.721	14213	553.36	813.765	1623.49	2.85962
GL563087:2154881-2165831	RPRC014833	Rb97D	mRNA	1002	31079	833.57	831.906	20038	780.15	778.593	1610.5	37.6982
GL561676:918-8670	RPRC009300		mRNA	1218	39634	1063.03	872.767	22848	889.55	730.337	1603.1	100.713
GL562678:560468-560766	RPRC017302		SRP_RNA	298	8400	225.3	756.04	6233	242.67	814.329	1570.37	41.2163
GL562995:906936-908694	RPRC004947		mRNA	812	23027	617.61	760.603	16850	656.03	807.919	1568.52	33.4569
GL561304:17470-18444	RPRC013000		mRNA	974	28778	771.86	792.464	19330	752.59	772.68	1565.14	13.9897
GL552274:82262-87667	RPRC012966		mRNA	1039	30391	815.12	784.524	20807	810.09	779.682	1564.21	3.42324
GL546992:8469-13213	RPRC004065	lark	mRNA	1314	34199	917.26	698.067	28693	1117.12	850.167	1548.23	107.551
GL546686:36285-38320	RPRC012941	RpS3	mRNA	566	17040	457.03	807.473	10165	395.76	699.223	1506.7	76.5449
GL562709:168091-177371	RPRC013237	Hsp60C	mRNA	1806	52466	1407.2	779.181	33566	1306.84	723.61	1502.79	39.2942
GL563089:760985-764794	RPRC006088		mRNA	997	25086	672.84	674.865	20675	804.95	807.372	1482.24	93.697
GL562810:287971-289326	RPRC009874		mRNA	451	12381	332.07	736.297	8637	336.27	745.61	1481.91	6.58503
GL557173:67588-74462	RPRC000798	Lk6	mRNA	1461	38751	1039.35	711.396	28770	1120.12	766.68	1478.08	39.0917
GL563171:1020606-1023763	RPRC009352		mRNA	474	14855	398.43	840.57	7676	298.85	630.485	1471.05	148.552
GL563058:666405-669554	RPRC003799	RpS30	mRNA	535	15475	415.06	775.813	9491	369.52	690.692	1466.5	60.19
GL563016:228214-228888	RPRC014883	Thor	mRNA	520	12502	335.32	644.846	10919	425.12	817.538	1462.38	122.112
GL563076:1435823-1437214	RPRC011839	CG11043	mRNA	344	9616	257.91	749.738	6173	240.34	698.663	1448.4	36.1159
GL561464:3286-5400	RPRC009039	eEF1delta	mRNA	507	14219	381.37	752.209	9020	351.18	692.663	1444.87	42.1056
GL562977:69238-175553	RPRC008084	CG30423	mRNA	606	16593	445.04	734.389	10996	428.11	706.452	1440.84	19.7546
GL562783:675193-680571	RPRC012367	Mlc1	mRNA	530	12291	329.66	622	11001	428.31	808.132	1430.13	131.615
GL563180:528846-531126	RPRC005869	hsp-16.1	mRNA	718	17656	473.55	659.54	13914	541.72	754.485	1414.03	67.1358
GL563089:1123760-1125161	RPRC012548	ATPsyn-d	mRNA	793	19717	528.83	666.873	15155	590.04	744.061	1410.93	54.5801
GL563091:9490512-9491015	RPRC009073	Tapdelta	mRNA	503	14855	398.43	792.107	7902	307.65	611.63	1403.74	127.617
GL562756:551646-555744	RPRC005917	Oscp	mRNA	677	17350	465.35	687.371	12375	481.8	711.669	1399.04	17.1815
GL562722:7613-13944	RPRC003184		mRNA	899	23705	635.8	707.23	15602	607.44	675.684	1382.91	22.3065
GL563067:972305-973417	RPRC013804	cyc-2.2	mRNA	543	13502	362.14	666.924	9937	386.88	712.486	1379.41	32.217
GL562464:324583-326240	RPRC000974	CG44250	mRNA	432	8915	239.11	553.495	9127	355.35	822.569	1376.06	190.264
GL562381:325947-329235	RPRC014951	Arf79F	mRNA	594	15867	425.57	716.448	10033	390.62	657.609	1374.06	41.605
GL562756:472691-483270	RPRC005918	cib	mRNA	663	16988	455.64	687.24	11585	451.05	680.317	1367.56	4.89535
GL562690:8490-23132	RPRC000557		mRNA	495	12526	335.96	678.707	8635	336.19	679.172	1357.88	0.328555
GL548504:29198-31657	RPRC009133		mRNA	473	12542	336.39	711.184	7697	299.67	633.552	1344.74	54.8942
GL563069:1756952-1780703	RPRC008178	CG5103	mRNA	2025	46207	1239.33	612.015	37859	1473.99	727.896	1339.91	81.9406
GL562696:466911-472053	RPRC001101	eIF-2beta	mRNA	950	24823	665.78	700.821	15559	605.77	637.653	1338.47	44.6668
GL563142:561213-564496	RPRC004997	CG2765	mRNA	819	19295	517.51	631.88	14844	577.93	705.653	1337.53	52.1653
GL562503:476921-512885	RPRC000994		mRNA	414	10665	286.05	690.942	6797	264.63	639.203	1330.14	36.5851
GL562845:270414-273237	RPRC003685	CG10396	mRNA	573	14311	383.84	669.878	9714	378.2	660.035	1329.91	6.96
GL563073:14989-19779	RPRC007515	Cam	mRNA	568	14629	392.37	690.792	9319	362.82	638.768	1329.56	36.787
GL558299:130589-141631	RPRC015244	Dbi	mRNA	500	12381	332.07	664.14	8315	323.73	647.46	1311.6	11.7945
GL562913:712654-715499	RPRC012256	levy	mRNA	494	11836	317.46	642.632	8478	330.08	668.178	1310.81	18.0641
GL563022:1285692-1288806	RPRC014677	Hsp83	mRNA	2263	47659	1278.27	564.856	43141	1679.63	742.214	1307.07	125.411
GL563028:263175-264532	RPRC012170	CG7630	mRNA	501	12049	323.17	645.05	8362	325.56	649.82	1294.87	3.37322
GL563049:341281-344497	RPRC015269	GstS1	mRNA	865	19671	527.6	609.942	15143	589.57	681.584	1291.53	50.6583
GL562877:458022-464887	RPRC007320	Fer1HCH	mRNA	797	14424	386.87	485.408	15995	622.74	781.355	1266.76	209.266
GL562765:277620-280298	RPRC010185	Dhpr	mRNA	813	17683	474.28	583.37	14084	548.34	674.465	1257.84	64.4137
GL562933:609511-611518	RPRC005409	cype	mRNA	344	7994	214.41	623.285	5590	217.64	632.674	1255.96	6.6394
GL563077:1476338-1480578	RPRC011345	SsRbeta	mRNA	742	19756	529.88	714.124	10267	399.73	538.72	1252.84	124.03
GL562644:358054-368931	RPRC003621	Capr	mRNA	1444	35224	944.75	654.259	22120	861.21	596.406	1250.66	40.9084
GL562955:734329-762699	RPRC003469	CG43324	mRNA	352	8141	218.35	620.312	5683	221.26	628.58	1248.89	5.84568
GL563091:11010122-11011931	RPRC005989	CG4692	mRNA	493	11202	300.45	609.432	8041	313.06	635.01	1244.44	18.0864
GL563076:2652486-2653193	RPRC010550	CG7211	mRNA	514	12007	322.04	626.537	7957	309.79	602.704	1229.24	16.8523
GL562951:1482730-1490870	RPRC011968	Hel25E	mRNA	1245	28799	772.42	620.418	19174	746.51	599.606	1220.02	14.7158
GL562474:68403-83871	RPRC005714	Spec2	mRNA	284	6732	180.56	635.775	4246	165.31	582.077	1217.85	37.9696
GL563075:66725-71681	RPRC002675		mRNA	1105	26347	706.66	639.511	16332	635.86	575.439	1214.95	45.306
GL563067:990181-992422	RPRC013802	eIF-1A	mRNA	542	12813	343.66	634.059	8065	314	579.336	1213.39	38.6952
GL562751:488283-496672	RPRC000278		mRNA	681	11908	319.39	469.001	12970	504.97	741.512	1210.51	192.694
GL558606:5165-20806	RPRC011796		mRNA	638	15285	409.96	642.571	9273	361.03	565.878	1208.45	54.23
GL562798:438883-444131	RPRC011363	CG10527	mRNA	880	20234	542.7	616.705	13233	515.21	585.466	1202.17	22.0891
GL562693:531458-531622	RPRC006290		mRNA	164	3396	91.08	555.366	2696	104.96	640	1195.37	59.8454
GL562944:124961-125307	RPRC012353		mRNA	253	5859	157.15	621.146	3718	144.75	572.134	1193.28	34.6566
GL563168:1004081-1018081	RPRC006312	glo	mRNA	1383	28549	765.72	553.666	22336	869.62	628.792	1182.46	53.1225
GL562985:512139-520054	RPRC014786	eIF3-S9	mRNA	2204	47161	1264.91	573.916	34051	1325.73	601.511	1175.43	19.5128
GL550470:41763-51513	RPRC011380	tral	mRNA	1525	31234	837.73	549.331	24371	948.85	622.197	1171.53	51.5237
GL562863:165423-168948	RPRC006998	Rbp1-like	mRNA	411	9181	246.25	599.148	6038	235.08	571.971	1171.12	19.2175
GL563180:116233-127784	RPRC005880	Ahcy13	mRNA	1340	31335	840.44	627.194	18524	721.21	538.216	1165.41	62.9167
GL563092:6607691-6609302	RPRC006392	RpL29	mRNA	383	9037	242.38	632.846	5237	203.9	532.376	1165.22	71.043
GL563067:1784588-1806286	RPRC007920	rin	mRNA	1290	27908	748.52	580.248	19359	753.71	584.271	1164.52	2.84487
GL563012:1428969-1433550	RPRC010252	Hsc70-3	mRNA	2018	49061	1315.87	652.066	26495	1031.54	511.169	1163.24	99.6292
GL563191:147669-147684	RPRC017174		pseudogene	13	267	7.16	550.769	204	7.94	610.769	1161.54	42.4264
GL554631:26892-33019	RPRC012506	rpl-18	mRNA	313	7381	197.97	632.492	4253	165.58	529.01	1161.5	73.1731
GL563042:440778-441557	RPRC008799	Ip259	mRNA	779	17220	461.86	592.888	11375	442.87	568.511	1161.4	17.2374
GL562749:1206-4166	RPRC014310	Nacalpha	mRNA	819	17332	464.86	567.595	12447	484.61	591.709	1159.3	17.0517
GL563191:5535209-5537130	RPRC004460	Tpi	mRNA	886	16483	442.09	498.973	14939	581.63	656.467	1155.44	111.365
GL562839:563367-565043	RPRC007326	CG5446	mRNA	267	5626	150.9	565.169	3960	154.18	577.453	1142.62	8.68656
GL553913:5580-8461	RPRC003503		mRNA	224	4388	117.69	525.402	3454	134.48	600.357	1125.76	53.0014
GL563032:41396-55281	RPRC004189	CG5174	mRNA	782	19435	521.27	666.586	9117	354.96	453.913	1120.5	150.382
GL562736:306104-315545	RPRC009154	Dip-B	mRNA	1596	37397	1003.03	628.465	19853	772.95	484.305	1112.77	101.937
GL562278:43423-45765	RPRC006839	chic	mRNA	512	10597	284.22	555.117	7214	280.87	548.574	1103.69	4.62658
GL562693:483269-491012	RPRC006028	CG10104	mRNA	971	18559	497.77	512.636	14373	559.59	576.303	1088.94	45.0189
GL562986:1227137-1238982	RPRC007725	CG5958	mRNA	978	12343	331.05	338.497	18616	724.79	741.094	1079.59	284.679
GL562831:486288-670596	RPRC007711	Fkbp14	mRNA	694	16076	431.18	621.297	8152	317.39	457.334	1078.63	115.939
GL562730:318707-339164	RPRC013677	Mdr50	mRNA	3625	66515	1784.01	492.141	53609	2087.19	575.777	1067.92	59.1395
GL563149:1077605-1081385	RPRC000405	Cp1	mRNA	1002	18767	503.35	502.345	14531	565.74	564.611	1066.96	44.0283
GL562868:402093-403697	RPRC014718	Tcp-1zeta	mRNA	1604	31408	842.4	525.187	21877	851.75	531.016	1056.2	4.12185
GL563087:1753884-1758514	RPRC012210		mRNA	243	4461	119.65	492.387	3424	133.31	548.601	1040.99	39.7493
GL562762:483544-492691	RPRC014649	TER94	mRNA	1731	33897	909.16	525.222	22900	891.58	515.066	1040.29	7.18136
GL563178:3229472-3234383	RPRC003340	Crc	mRNA	1278	28290	758.77	593.717	14613	568.94	445.18	1038.9	105.031
GL563074:1974804-1982774	RPRC003563	CG6543	mRNA	952	19309	517.89	544.002	11862	461.83	485.116	1029.12	41.6391
GL563088:654080-654737	RPRC003721		mRNA	481	8916	239.14	497.173	6554	255.17	530.499	1027.67	23.5653
GL563081:2251036-2256068	RPRC011560		mRNA	3715	130861	3509.84	944.775	7509	292.35	78.6945	1023.47	612.412
GL562978:934892-946420	RPRC007462	kra	mRNA	1338	27059	725.75	542.414	16487	641.9	479.746	1022.16	44.3131
GL562847:540512-576267	RPRC010216	crc	mRNA	1336	27668	742.09	555.457	15930	620.21	464.229	1019.69	64.5076
GL563082:620334-642826	RPRC004528	Hrb27C	mRNA	1217	24726	663.18	544.93	14766	574.89	472.383	1017.31	51.2987
GL550059:5398-20583	RPRC011433	Uch	mRNA	958	17856	478.92	499.916	12522	487.53	508.904	1008.82	6.3551
GL562692:558091-564887	RPRC007149	CG10576	mRNA	1214	24238	650.09	535.494	14355	558.89	460.371	995.865	53.1204
GL563043:354508-369967	RPRC009159	Pdi	mRNA	1544	29047	779.07	504.579	19352	753.44	487.979	992.558	11.7378
GL562913:600039-616239	RPRC012331	tmod	mRNA	1241	22831	612.35	493.433	15771	614.02	494.778	988.211	0.951546
GL563157:894104-897226	RPRC013241	ATPsyn-b	mRNA	1032	18909	507.16	491.434	13117	510.69	494.855	986.289	2.41869
GL562908:429048-441524	RPRC009507		mRNA	213	3782	101.44	476.244	2785	108.43	509.061	985.305	23.2051
GL562252:259625-265317	RPRC008854		mRNA	180	3216	86.26	479.222	2335	90.91	505.056	984.278	18.2669
GL562938:14716-20618	RPRC000152	p24-1	mRNA	428	8887	238.36	556.916	4577	178.2	416.355	973.271	99.3915
GL562775:377640-389036	RPRC009164	CG5191	mRNA	1591	28034	751.9	472.596	20444	795.96	500.289	972.885	19.5821
GL562479:151684-154543	RPRC008172	smt3	mRNA	526	9424	252.76	480.532	6604	257.12	488.821	969.354	5.86119
GL563121:385109-399956	RPRC007389	F46C5.9	mRNA	1530	24151	647.76	423.373	21453	835.24	545.908	969.281	86.646
GL550145:2016-11519	RPRC000679	cold	mRNA	323	6596	176.91	547.709	3487	135.76	420.31	968.019	90.085
GL563008:393348-402632	RPRC002506		mRNA	776	27314	732.59	944.059	414	16.12	20.7732	964.832	652.862
GL562913:1301519-1304408	RPRC015077	BI-1	mRNA	706	13446	360.64	510.822	8192	318.94	451.756	962.578	41.7654
GL563178:2276877-2279113	RPRC003600	CG10881	mRNA	1031	18952	508.31	493.026	12319	479.62	465.199	958.225	19.6769
GL563014:565914-571323	RPRC003316	Sec61alpha	mRNA	1509	34047	913.18	605.156	13634	530.82	351.769	956.925	179.171
GL551563:18181-20849	RPRC006590	Cyt-b5	mRNA	538	9857	264.38	491.413	6409	249.53	463.81	955.223	19.5177
GL562192:197907-205749	RPRC009283	CG9281	mRNA	1855	29350	787.2	424.367	24851	967.54	521.585	945.951	68.7437
GL562767:152987-154491	RPRC009904		mRNA	693	12990	348.41	502.756	7881	306.84	442.771	945.527	42.4162
GL554499:418-20039	RPRC013596		mRNA	257	4423	118.63	461.595	3141	122.29	475.837	937.432	10.0701
GL562816:826067-830019	RPRC003919		mRNA	534	9402	252.17	472.228	6348	247.15	462.828	935.056	6.64733
GL563153:158045-166058	RPRC014905	eIF-3p66	mRNA	1529	24902	667.9	436.821	19262	749.94	490.477	927.299	37.9405
GL563091:8136502-8137171	RPRC013573		mRNA	348	6083	163.15	468.822	4089	159.2	457.471	926.293	8.02607
GL563168:2253111-2255461	RPRC013967	SmB	mRNA	724	12237	328.21	453.329	8749	340.63	470.483	923.812	12.1302
GL562837:222097-223802	RPRC009643		mRNA	388	6524	174.98	450.979	4639	180.61	465.49	916.469	10.2603
GL563015:764798-774294	RPRC004300	LamC	mRNA	2037	33518	898.99	441.33	24695	961.46	471.998	913.328	21.6853
GL562957:1847736-1848753	RPRC006906	FK506-bp2	mRNA	433	7602	203.89	470.878	4859	189.18	436.905	907.783	24.022
GL562644:376330-378172	RPRC001041	CG30415	mRNA	510	8986	241.01	472.569	5557	216.35	424.216	896.784	34.1907
GL562972:1308437-1310797	RPRC010558	CG10214	mRNA	776	12968	347.82	448.222	8883	345.85	445.683	893.905	1.7951
GL562840:20221-29306	RPRC013014	Cct5	mRNA	1730	29432	789.4	456.301	19278	750.56	433.85	890.15	15.8752
GL563028:197595-201831	RPRC012172		mRNA	734	12078	323.95	441.349	8441	328.64	447.738	889.087	4.51816
GL562957:1835974-1843484	RPRC006917	26-29-p	mRNA	1707	27141	727.95	426.45	20256	788.64	462.004	888.453	25.1402
GL562783:497652-499685	RPRC012369	mtacp1	mRNA	660	10737	287.98	436.333	7656	298.08	451.636	887.97	10.8209
GL563037:850106-858115	RPRC011803	SkpA	mRNA	609	10792	289.45	475.287	6432	250.42	411.199	886.486	45.3175
GL562955:957364-966319	RPRC006272	CG17271	mRNA	796	15389	412.75	518.53	7496	291.85	366.646	885.176	107.399
GL562957:1818904-1819945	RPRC006907		mRNA	285	4255	114.12	400.421	3525	137.24	481.544	881.965	57.3625
GL562464:320954-321232	RPRC014520		mRNA	155	1927	51.68	333.419	2182	84.95	548.065	881.484	151.777
GL563178:3272057-3292687	RPRC003338	Idgf1	mRNA	1295	22007	590.25	455.792	14106	549.2	424.093	879.884	22.4145
GL562893:162124-166230	RPRC001290	CG9344	mRNA	195	3033	81.35	417.179	2286	89	456.41	873.59	27.7403
GL563028:1749612-1757116	RPRC012107	CG8258	mRNA	1742	27418	735.38	422.147	20187	785.95	451.177	873.324	20.5272
GL562908:837132-841715	RPRC009391	CG7033	mRNA	1608	25978	696.76	433.308	18171	707.46	439.963	873.271	4.70525
GL562972:1458377-1461090	RPRC007074	Prosalpha1	mRNA	784	12292	329.69	420.523	9098	354.22	451.811	872.334	22.1241
GL563037:2573662-2584505	RPRC013832	nex-1	mRNA	1027	17488	469.05	456.719	10893	424.1	412.95	869.669	30.9488
GL562918:1515850-1521826	RPRC005863	ced-6	mRNA	1323	21525	577.33	436.379	14708	572.63	432.827	869.206	2.51202
GL557009:56396-56575	RPRC008655	Y53G8AL.2	mRNA	179	2940	78.85	440.503	1958	76.23	425.866	866.369	10.3498
GL562682:233341-243161	RPRC009319	REG	mRNA	853	13506	362.25	424.678	9564	372.36	436.53	861.208	8.38083
GL562503:416603-427881	RPRC005778	DnaJ-H	mRNA	1383	20004	536.53	387.946	16810	654.47	473.225	861.171	60.3009
GL562550:6826-16946	RPRC001003		mRNA	770	12084	324.11	420.922	8651	336.81	437.416	858.338	11.6627
GL562940:654075-666553	RPRC005722	CG30122	mRNA	2179	32415	869.41	398.995	25626	997.71	457.875	856.87	41.6346
GL563074:1475022-1479072	RPRC001757	Exo70	mRNA	198	3139	84.19	425.202	2189	85.23	430.455	855.657	3.7141
GL562846:43585-61372	RPRC009654		mRNA	311	4999	134.08	431.125	3389	131.95	424.277	855.402	4.84289
GL562933:1023237-1029738	RPRC005406	Art1	mRNA	1315	20880	560.03	425.878	14505	564.73	429.452	855.331	2.5273
GL563000:231491-238030	RPRC011990	CG2021	mRNA	512	7925	212.56	415.156	5754	224.02	437.539	852.695	15.827
GL562918:1564840-1570271	RPRC005736	CG11089	mRNA	1938	29853	800.69	413.153	21758	847.12	437.11	850.263	16.9406
GL563041:681242-686657	RPRC014226	Fpps	mRNA	1145	17344	465.19	406.279	13036	507.54	443.266	849.546	26.1537
GL562987:187142-187690	RPRC005274	CG5941	mRNA	548	8606	230.82	421.204	5982	232.9	425	846.204	2.68391
GL563072:621487-626893	RPRC011814		mRNA	369	5759	154.46	418.591	4048	157.6	427.1	845.691	6.01711
GL562726:550724-572713	RPRC000551	LRP1	mRNA	5423	80175	2150.39	396.531	62458	2431.71	448.407	844.938	36.6814
GL562942:968891-971426	RPRC007727		mRNA	985	14132	379.04	384.812	11566	450.31	457.168	841.98	51.1629
GL563182:1422920-1422965	RPRC004544		mRNA	45	671	18	400	507	19.74	438.667	838.667	27.3415
GL561941:50532-50843	RPRC009030	His4:CG33889	mRNA	311	4900	131.42	422.572	3280	127.7	410.611	833.183	8.458
GL563118:479594-480129	RPRC010985	mago	mRNA	535	8358	224.17	419.009	5677	221.03	413.14	832.15	4.15012
GL562272:44493-53349	RPRC003754	CG31712	mRNA	500	7253	194.53	389.06	5684	221.3	442.6	831.66	37.8585
GL563155:2194043-2198374	RPRC014430	Tcp-1eta	mRNA	1866	29079	779.93	417.969	19827	771.94	413.687	831.656	3.02775
GL562772:675480-678533	RPRC014742	CG11148	mRNA	967	14326	384.24	397.353	10773	419.43	433.744	831.096	25.7323
GL563019:280117-293126	RPRC007475		mRNA	200	3082	82.66	413.3	2122	82.62	413.1	826.4	0.141421
GL547184:3230-13723	RPRC014003		mRNA	2210	31706	850.39	384.792	25006	973.57	440.529	825.321	39.4124
GL563063:717567-720778	RPRC007867		mRNA	501	6882	184.58	368.423	5869	228.5	456.088	824.511	61.9883
GL563178:4239546-4244750	RPRC002932	CG12027	mRNA	515	7949	213.2	413.981	5428	211.33	410.35	824.33	2.56755
GL563049:1889374-1900424	RPRC012599	CG11791	mRNA	458	7579	203.28	443.843	4453	173.37	378.537	822.38	46.1781
GL562789:345963-349465	RPRC012386	CG11583	mRNA	1097	16692	447.7	408.113	11661	454	413.856	821.969	4.06087
GL552274:121672-124986	RPRC012964		mRNA	1221	18476	495.55	405.856	12973	505.09	413.669	819.525	5.52481
GL562917:667511-672055	RPRC011647	Cctgamma	mRNA	1672	25459	682.84	408.397	17595	685.04	409.713	818.11	0.930404
GL563086:2382925-2394203	RPRC008569	stai	mRNA	1022	15275	409.69	400.871	10900	424.38	415.245	816.115	10.1638
GL562978:732794-734390	RPRC007410	Pdsw	mRNA	543	8287	222.27	409.337	5594	217.79	401.087	810.424	5.83396
GL562876:860689-862095	RPRC009373		mRNA	436	5948	159.53	365.894	4968	193.42	443.624	809.518	54.963
GL562863:219689-250876	RPRC006993		mRNA	542	7197	193.03	356.144	6311	245.71	453.339	809.483	68.7276
GL562639:200488-211933	RPRC001031	CG16903	mRNA	1070	15618	418.89	391.486	11481	447	417.757	809.243	18.5764
GL563076:2743421-2772276	RPRC010955	GlyP	mRNA	3317	52520	1408.65	424.676	32682	1272.43	383.609	808.285	29.0389
GL550470:58327-61965	RPRC011375	Uev1A	mRNA	606	8846	237.26	391.518	6391	248.82	410.594	802.112	13.4887
GL551668:4357-9206	RPRC010709		mRNA	270	4206	112.81	417.815	2664	103.72	384.148	801.963	23.8059
GL562644:147797-151951	RPRC003646		mRNA	559	10646	285.54	510.805	4180	162.74	291.127	801.932	155.336
GL563064:181032-186317	RPRC015398	Lamp1	mRNA	1171	18318	491.31	419.564	11454	445.95	380.828	800.393	27.3906
GL562957:1329052-1337545	RPRC008227		mRNA	428	7374	197.78	462.103	3713	144.56	337.757	799.86	87.9258
GL546741:1804-3138	RPRC012023	Fer2LCH	mRNA	705	8376	224.65	318.652	8680	337.94	479.348	798	113.629
GL563091:11803539-11806681	RPRC010290	Trip1	mRNA	1049	16522	443.14	422.44	10116	393.85	375.453	797.893	33.2253
GL562869:91578-99328	RPRC007595	Jafrac1	mRNA	829	11440	306.83	370.121	9086	353.75	426.719	796.84	40.021
GL562999:471805-476494	RPRC001516	CG8786	mRNA	705	10195	273.44	387.858	7383	287.45	407.73	795.589	14.0519
GL563119:850522-855599	RPRC005143		mRNA	60	816	21.89	364.833	659	25.66	427.667	792.5	44.4299
GL562688:296794-301458	RPRC007607	CG9769	mRNA	884	13594	364.61	412.455	8624	335.76	379.819	792.274	23.077
GL563092:407329-409598	RPRC003557		mRNA	750	11266	302.17	402.893	7456	290.29	387.053	789.947	11.2006
GL563069:2673245-2678419	RPRC009459	CG4511	mRNA	765	11890	318.9	416.863	7321	285.03	372.588	789.451	31.3068
GL563028:1049577-1050537	RPRC003096		mRNA	372	5660	151.81	408.091	3599	140.12	376.667	784.758	22.2206
GL555732:40058-86432	RPRC003336	Hexo2	mRNA	2114	29140	781.57	369.711	22456	874.29	413.571	783.283	31.0137
GL562393:116452-122376	RPRC002648	Pcd	mRNA	631	9420	252.66	400.412	6205	241.58	382.853	783.265	12.4164
GL563088:271550-274934	RPRC003775	Fibp	mRNA	1131	17246	462.56	408.983	10835	421.85	372.989	781.972	25.4521
GL562648:142481-143941	RPRC013849	CG10262	mRNA	945	13871	372.04	393.693	9344	363.8	384.974	778.667	6.16567
GL563191:1734542-1737444	RPRC009587	Tango7	mRNA	1187	17566	471.14	396.917	11530	448.9	378.18	775.097	13.2486
GL561378:35894-39825	RPRC010943	CG4119	mRNA	1124	15650	419.75	373.443	11592	451.32	401.53	774.973	19.8606
GL562504:142706-143201	RPRC010145	bc10	mRNA	495	7146	191.66	387.192	4917	191.44	386.747	773.939	0.31427
GL563091:11586082-11593355	RPRC010298	TrxT	mRNA	554	7822	209.8	378.7	5611	218.46	394.332	773.032	11.0533
GL563091:11953836-11957475	RPRC010337	GILT1	mRNA	1011	17325	464.68	459.624	8137	316.8	313.353	772.977	103.429
GL563017:253579-257915	RPRC006315	lwr	mRNA	694	9967	267.33	385.202	6903	268.76	387.262	772.464	1.45701
GL562957:1690256-1722502	RPRC006910	Psi	mRNA	1423	19209	515.21	362.059	14986	583.46	410.021	772.08	33.9143
GL563154:2206801-2207706	RPRC009342	Cdk1	mRNA	905	12930	346.8	383.204	8990	350.01	386.751	769.956	2.50808
GL562612:169080-169304	RPRC004369	CG32736	mRNA	224	3175	85.16	380.179	2230	86.82	387.589	767.768	5.24017
GL562772:678780-682778	RPRC014741		mRNA	289	4038	108.3	374.74	2903	113.02	391.073	765.813	11.5486
GL562485:367924-380292	RPRC009259	CG7564	mRNA	965	13746	368.68	382.052	9507	370.14	383.565	765.617	1.06982
GL562810:448158-453962	RPRC009865	CG13096	mRNA	1214	18351	492.2	405.437	11228	437.15	360.091	765.527	32.0644
GL562874:108095-111851	RPRC007437	CG9286	mRNA	946	13087	351.01	371.047	9582	373.06	394.355	765.402	16.4817
GL563092:6600396-6604829	RPRC006414	xbp-1	mRNA	1270	17873	479.37	377.457	12577	489.67	385.567	763.024	5.7348
GL563066:1502995-1514929	RPRC011730	Sap-r	mRNA	2954	39611	1062.41	359.651	30504	1187.63	402.041	761.693	29.9742
GL563180:1726405-1730302	RPRC002905		mRNA	935	12860	344.92	368.898	9377	365.08	390.46	759.358	15.2463
GL562519:12958-18460	RPRC011918	P32	mRNA	1087	14933	400.52	368.464	10836	421.88	388.114	756.578	13.8949
GL562688:333683-334264	RPRC007642	Rho1	mRNA	581	8398	225.24	387.676	5503	214.25	368.761	756.437	13.3754
GL563176:3280718-3288088	RPRC011497	nop5	mRNA	1505	20038	537.44	357.103	15304	595.84	395.907	753.01	27.4386
GL563086:462239-465287	RPRC003900	sqh	mRNA	565	8186	219.56	388.602	5280	205.57	363.841	752.442	17.5087
GL563028:173751-183681	RPRC012320	CG1703	mRNA	1798	24294	651.59	362.397	18002	700.88	389.811	752.208	19.3845
GL563089:594061-594792	RPRC005973	emc	mRNA	496	7214	193.49	390.101	4578	178.24	359.355	749.456	21.7407
GL563168:2484532-2489149	RPRC013955	eIF-3p40	mRNA	1001	14348	384.83	384.446	9363	364.53	364.166	748.611	14.3399
GL562550:2919-3851	RPRC011365	C17H12.2	mRNA	370	5034	135.02	364.919	3643	141.83	383.324	748.243	13.0146
GL563080:2410399-2425386	RPRC014468	T28H10.3	mRNA	514	6267	168.09	327.023	5526	215.15	418.58	745.603	64.7402
GL563010:897867-909759	RPRC009774	Acsl	mRNA	2300	31890	855.33	371.883	22058	858.8	373.391	745.274	1.06681
GL562987:179761-183424	RPRC005190	RnrS	mRNA	1282	16411	440.16	343.339	13208	514.23	401.115	744.454	40.8544
GL562915:673411-679431	RPRC012212	Spase22-23	mRNA	536	9003	241.47	450.504	4033	157.02	292.948	743.451	111.409
GL562718:621836-628942	RPRC001111	F56D2.2	mRNA	928	13240	355.11	382.662	8539	332.45	358.244	740.905	17.2662
GL563041:595948-624695	RPRC001636	Bsg	mRNA	797	12365	331.64	416.11	6643	258.64	324.517	740.627	64.7664
GL563039:1220903-1227415	RPRC013195	nap-1	mRNA	1104	15173	406.96	368.623	10546	410.59	371.911	740.534	2.325
GL562445:32441-34150	RPRC006393		mRNA	315	4367	117.13	371.841	2937	114.35	363.016	734.857	6.2405
GL562933:522439-528433	RPRC005383		mRNA	219	4177	112.03	511.553	1246	48.51	221.507	733.059	205.093
GL562687:211126-211863	RPRC014018	CG3501	mRNA	381	5068	135.93	356.772	3677	143.16	375.748	732.52	13.4183
GL562938:790001-791972	RPRC006676		mRNA	1091	15191	407.44	373.456	10055	391.48	358.827	732.282	10.3441
GL563088:3213340-3216032	RPRC010408	Rpn12	mRNA	867	11824	317.13	365.779	8161	317.74	366.482	732.261	0.497503
GL563017:238857-243273	RPRC006843	Ref1	mRNA	745	9688	259.84	348.779	7305	284.41	381.758	730.537	23.3203
GL563103:1090008-1091521	RPRC006992	CG3224	mRNA	462	6199	166.26	359.87	4374	170.3	368.615	728.485	6.18336
GL549436:24596-26862	RPRC007220	Prosalpha6T	mRNA	957	12650	339.29	354.535	9142	355.93	371.923	726.458	12.2949
GL563085:358466-360741	RPRC010343	vnc	mRNA	734	10249	274.89	374.51	6622	257.82	351.253	725.763	16.4446
GL562786:652585-657777	RPRC004395	slmo	mRNA	1043	13971	374.72	359.271	9809	381.9	366.155	725.427	4.86771
GL562989:327253-335965	RPRC007314	RpS15Ab	mRNA	326	4066	109.05	334.509	3271	127.35	390.644	725.153	39.6934
GL563135:29372-53931	RPRC013277	vlc	mRNA	883	11820	317.03	359.037	8252	321.28	363.851	722.888	3.4034
GL562272:124982-128465	RPRC003750	tomboy20	mRNA	582	7815	209.61	360.155	5377	209.35	359.708	719.863	0.31589
GL562937:365182-366504	RPRC005829	Rpt2	mRNA	1322	16912	453.6	343.116	12783	497.69	376.467	719.584	23.5827
GL563091:1472343-1475590	RPRC013379		mRNA	441	5897	158.16	358.639	4080	158.85	360.204	718.844	1.10636
GL563058:880369-882466	RPRC006787	CG3560	mRNA	494	6853	183.81	372.085	4393	171.04	346.235	718.32	18.2789
GL563037:1364278-1374822	RPRC011854		mRNA	297	4040	108.36	364.848	2683	104.46	351.717	716.566	9.28524
GL563171:993949-994122	RPRC009353		mRNA	173	1992	53.43	308.844	1809	70.43	407.11	715.954	69.4845
GL562504:127480-136211	RPRC010149	l(1)G0320	mRNA	972	16073	431.1	443.519	6780	263.97	271.574	715.093	121.583
GL562944:679009-679605	RPRC012373	CHOp24	mRNA	596	9215	247.16	414.698	4598	179.02	300.369	715.067	80.8427
GL563152:853972-866207	RPRC011168		mRNA	640	8082	216.77	338.703	6108	237.81	371.578	710.281	23.2461
GL562279:16472-17167	RPRC009453	CG13887	mRNA	695	9320	249.97	359.669	6256	243.57	350.46	710.129	6.51149
GL562860:34714-35540	RPRC004270	SmG	mRNA	504	6348	170.26	337.817	4803	187	371.032	708.849	23.486
GL562810:281212-282115	RPRC009890	gig	mRNA	465	5873	157.52	338.753	4413	171.81	369.484	708.237	21.7302
GL562428:129681-130973	RPRC013333	RpL24-like	mRNA	534	7074	189.73	355.3	4835	188.24	352.509	707.809	1.97301
GL562786:642793-649911	RPRC004400	La	mRNA	1277	16496	442.44	346.468	11833	460.7	360.767	707.236	10.111
GL562870:78291-90086	RPRC002958		mRNA	976	12999	348.65	357.223	8763	341.17	349.559	706.783	5.41922
GL562903:1044806-1047290	RPRC009660		mRNA	727	9001	241.42	332.077	6986	271.99	374.127	706.204	29.7335
GL563091:6292172-6292652	RPRC017173		pseudogene	478	6373	170.93	357.594	4245	165.27	345.753	703.347	8.37285
GL563168:2445740-2459993	RPRC014150	Nop60B	mRNA	1492	19335	518.59	347.58	13554	527.71	353.693	701.273	4.32226
GL563171:996502-1011042	RPRC001991	CG44085	mRNA	1736	21841	585.8	337.442	16211	631.15	363.566	701.008	18.4719
GL563168:2374750-2382421	RPRC014253		mRNA	628	8516	228.41	363.71	5432	211.49	336.768	700.478	19.0513
GL562742:462645-465258	RPRC010521	CG31460	mRNA	394	5310	142.42	361.472	3419	133.11	337.843	699.315	16.7085
GL554393:21860-50821	RPRC002756	Tm1	mRNA	871	12028	322.6	370.379	7351	286.2	328.588	698.967	29.5507
GL562219:36173-38762	RPRC006072	Hrb87F	mRNA	744	9298	249.38	335.188	6911	269.07	361.653	696.841	18.7136
GL562513:204140-221687	RPRC003641	p53	mRNA	1128	15113	405.35	359.353	9756	379.84	336.738	696.09	15.9914
GL563149:902880-942047	RPRC015292	eIF-2gamma	mRNA	1503	19637	526.69	350.426	13309	518.17	344.757	695.183	4.00835
GL562687:193700-195784	RPRC014020		mRNA	397	5182	138.99	350.101	3517	136.93	344.912	695.013	3.66912
GL563053:1621613-1624958	RPRC012073	sun	mRNA	402	5115	137.19	341.269	3645	141.91	353.01	694.279	8.30235
GL562777:488380-488944	RPRC008288	Chrac-14	mRNA	498	6143	164.76	330.843	4580	178.32	358.072	688.916	19.2538
GL563122:181582-181990	RPRC011123	CG11985	mRNA	408	5026	134.8	330.392	3742	145.69	357.083	687.475	18.8735
GL562899:70302-72619	RPRC007007	Prosbeta6	mRNA	742	9139	245.12	330.35	6737	262.3	353.504	683.854	16.3721
GL563136:854314-857488	RPRC014135	CG11563	mRNA	708	9057	242.92	343.107	6189	240.96	340.339	683.446	1.95753
GL562831:747636-748367	RPRC007710	UbcE2M	mRNA	501	6346	170.21	339.741	4417	171.97	343.253	682.994	2.48405
GL562742:357531-359565	RPRC010524	CG15093	mRNA	535	7321	196.36	367.028	4305	167.61	313.29	680.318	37.9987
GL563109:573666-595090	RPRC005174	Unr	mRNA	2604	33187	890.11	341.824	22592	879.59	337.784	679.608	2.85667
GL562978:351142-353000	RPRC003175	Roc1a	mRNA	660	8074	216.55	328.106	5914	230.25	348.864	676.97	14.6778
GL563002:278707-291137	RPRC005638	Tudor-SN	mRNA	2733	38828	1041.41	381.05	20722	806.78	295.199	676.25	60.7056
GL563022:748871-750871	RPRC008312	CG3321	mRNA	457	5640	151.27	331.007	4026	156.75	342.998	674.004	8.47909
GL562713:306037-316596	RPRC004846	eIF5	mRNA	1473	19112	512.61	348.004	12195	474.79	322.329	670.333	18.1553
GL563152:879375-885383	RPRC011163	CG5525	mRNA	1695	21479	576.09	339.876	14334	558.07	329.245	669.121	7.51744
GL562272:55578-58685	RPRC003753	icln	mRNA	671	7939	212.93	317.332	6060	235.94	351.624	668.957	24.2482
GL563159:31557-31853	RPRC005375	Tim10	mRNA	296	3667	98.35	332.264	2559	99.63	336.588	668.851	3.05776
GL562919:165815-171230	RPRC010398	CtsB1	mRNA	1218	12698	340.58	279.622	12132	472.34	387.8	667.422	76.4929
GL563089:848529-855295	RPRC006085	CG17233	mRNA	916	11439	306.81	334.945	7774	302.67	330.426	665.371	3.19588
GL546900:31479-53332	RPRC013662		mRNA	404	4592	123.16	304.851	3728	145.14	359.257	664.109	38.4708
GL550713:10184-13806	RPRC014586	endos	mRNA	443	5790	155.29	350.542	3552	138.29	312.167	662.709	27.135
GL562772:663064-663827	RPRC014743		mRNA	373	4140	111.04	297.694	3455	134.52	360.643	658.338	44.5117
GL562973:205423-207145	RPRC004798	Spase25	mRNA	780	11466	307.53	394.269	5282	205.65	263.654	657.923	92.359
GL546612:8947-32110	RPRC006540	CG4480	mRNA	789	9776	262.2	332.319	6596	256.81	325.488	657.807	4.83055
GL562860:571330-577439	RPRC004354		mRNA	499	6022	161.52	323.687	4280	166.64	333.948	657.635	7.25528
GL563080:2458862-2467955	RPRC014465	ade5	mRNA	1301	14563	390.6	300.231	11938	464.79	357.256	657.487	40.323
GL559049:7100-7507	RPRC006359	SmD3	mRNA	407	4816	129.17	317.371	3522	137.12	336.904	654.275	13.812
GL563091:9193430-9195266	RPRC014500		mRNA	656	8107	217.44	331.463	5428	211.33	322.149	653.613	6.58601
GL563028:889142-897083	RPRC003111	Rga	mRNA	1729	20034	537.34	310.781	15171	590.66	341.619	652.4	21.8062
GL562999:1055961-1061547	RPRC010090	CG6707	mRNA	866	9941	266.63	307.887	7647	297.72	343.788	651.674	25.3856
GL563089:1231439-1239433	RPRC012388	Wbp2	mRNA	840	10879	291.79	347.369	6547	254.9	303.452	650.821	31.0538
GL562972:1285494-1286689	RPRC010695	CG3740	mRNA	604	7526	201.86	334.205	4889	190.35	315.149	649.354	13.4748
GL563091:5701612-5705985	RPRC012317	CG8223	mRNA	3010	34642	929.14	308.684	26329	1025.08	340.558	649.243	22.5381
GL563182:1892091-1910489	RPRC005101		mRNA	204	2451	65.74	322.255	1712	66.65	326.716	648.971	3.15425
GL562849:2169637-2172578	RPRC003608	Prosalpha2	mRNA	723	8718	233.83	323.416	5993	233.33	322.725	646.141	0.489009
GL562845:342481-344889	RPRC003723		mRNA	250	3061	82.1	328.4	2032	79.11	316.44	644.84	8.457
GL562970:387440-388837	RPRC001459	casp	mRNA	1397	15944	427.64	306.113	12076	470.16	336.55	642.663	21.522
GL563046:499225-507451	RPRC009226	TBPH	mRNA	1472	16804	450.7	306.182	12695	494.26	335.774	641.957	20.925
GL546741:6378-9193	RPRC012024	Fer1HCH	mRNA	355	3034	81.38	229.239	3759	146.35	412.254	641.493	129.411
GL562999:934296-937003	RPRC010093	CoVIb	mRNA	525	6160	165.22	314.705	4387	170.8	325.333	640.038	7.51553
GL563091:11051927-11052619	RPRC006013	CG33713	mRNA	692	7737	207.52	299.884	6038	235.08	339.711	639.595	28.1617
GL563090:1957086-1957910	RPRC002774	SF2	mRNA	678	8349	223.93	330.28	5380	209.46	308.938	639.218	15.0912
GL561243:65419-80693	RPRC004719		mRNA	366	3628	97.31	265.874	3497	136.15	371.995	637.869	75.0383
GL562859:32957-39669	RPRC005553	fbp	mRNA	1119	13890	372.55	332.931	8760	341.06	304.79	637.721	19.8988
GL554110:149431-151979	RPRC002884	Prosalpha7	mRNA	762	9050	242.73	318.543	6232	242.63	318.412	636.955	0.0927962
GL563146:316463-324849	RPRC011174	Pen	mRNA	1906	23095	619.43	324.99	15233	593.07	311.159	636.149	9.77929
GL563187:564311-567404	RPRC008740	Rpn7	mRNA	1201	14255	382.34	318.351	9799	381.51	317.66	636.012	0.488675
GL562933:204761-206895	RPRC001372	Prosbeta5R2	mRNA	820	9702	260.22	317.341	6702	260.93	318.207	635.549	0.612251
GL562999:527135-542626	RPRC001517		mRNA	543	5991	160.69	295.93	4735	184.35	339.503	635.433	30.8106
GL562918:1313183-1314892	RPRC005740		mRNA	466	5778	154.97	332.554	3606	140.39	301.266	633.82	22.1236
GL563002:265184-275564	RPRC005656	snRNP-U1-70K	mRNA	1501	16206	434.66	289.58	13245	515.68	343.558	633.138	38.1677
GL563178:2888826-2891572	RPRC003351	und	mRNA	733	7604	203.95	278.24	6678	260	354.707	632.947	54.07
GL562896:531122-531994	RPRC005494	ATPsyn-gamma	mRNA	872	10684	286.56	328.624	6810	265.14	304.06	632.683	17.3695
GL563053:1378153-1385639	RPRC012075	CG9953	mRNA	1504	18421	494.07	328.504	11733	456.81	303.73	632.234	17.5178
GL562909:1049627-1053355	RPRC011460	l(2)37Cc	mRNA	858	9791	262.61	306.072	7185	279.74	326.037	632.11	14.1174
GL562743:314720-427776	RPRC005846	Swip-1	mRNA	514	5521	148.08	288.093	4540	176.76	343.891	631.984	39.4549
GL557371:19850-21697	RPRC009232	CG7185	mRNA	1847	20392	546.94	296.123	15912	619.51	335.414	631.538	27.7827
GL562949:96378-110525	RPRC000002	CG5377	mRNA	959	10194	273.41	285.099	8470	329.77	343.869	628.968	41.5563
GL562917:661468-666095	RPRC011654	T-cp1	mRNA	1695	19839	532.1	313.923	13714	533.93	315.003	628.926	0.763425
GL563176:3358499-3376082	RPRC002000	CG8949	mRNA	1543	18080	484.93	314.277	12469	485.46	314.621	628.898	0.242882
GL563000:698836-750485	RPRC007985	asf1	mRNA	534	6261	167.93	314.476	4301	167.45	313.577	628.052	0.635602
GL562642:112729-120091	RPRC013783	alphaKap4	mRNA	2041	24549	658.43	322.602	15972	621.85	304.679	627.281	12.6732
GL563187:183359-185728	RPRC008753	Prosalpha4T1	mRNA	768	9002	241.44	314.375	6168	240.14	312.682	627.057	1.19693
GL548156:14459-15081	RPRC002402	l(2)k12914	mRNA	537	6757	181.23	337.486	3953	153.9	286.592	624.078	35.9874
GL562951:1510280-1511771	RPRC011964		mRNA	523	6354	170.42	325.851	3987	155.23	296.807	622.658	20.5372
GL562686:46051-51602	RPRC002352	flw	mRNA	1200	12748	341.92	284.933	10382	404.21	336.842	621.775	36.7047
GL563178:3814938-3824277	RPRC002017	ste14	mRNA	654	7801	209.23	319.924	5068	197.32	301.713	621.636	12.8771
GL563069:1609697-1619179	RPRC008122	Rab1	mRNA	615	7527	201.88	328.26	4630	180.26	293.106	621.366	24.858
GL563119:657607-660467	RPRC005150	clic-1	mRNA	350	4327	116.06	331.6	2600	101.23	289.229	620.829	29.9611
GL562976:1397777-1398412	RPRC005652	CG7550	mRNA	635	7092	190.22	299.559	5238	203.93	321.15	620.709	15.2668
GL563091:9190397-9192790	RPRC014502	ArfGAP1	mRNA	483	5687	152.53	315.797	3782	147.25	304.865	620.663	7.72986
GL562645:485349-487644	RPRC002798	twr	mRNA	557	7778	208.61	374.524	3515	136.85	245.691	620.215	91.0987
GL562708:229572-239584	RPRC003411	CG2972	mRNA	1210	13385	359	296.694	10033	390.62	322.826	619.521	18.4783
GL561941:54289-54660	RPRC009022		mRNA	371	4111	110.26	297.197	3067	119.41	321.86	619.057	17.4394
GL563152:867987-873946	RPRC011165		mRNA	823	8968	240.53	292.26	6903	268.76	326.561	618.821	24.2547
GL557009:42285-46435	RPRC008653	CG6020	mRNA	1051	12045	323.06	307.383	8396	326.89	311.028	618.411	2.5768
GL562118:15260-19241	RPRC012905	CG6937	mRNA	688	8317	223.07	324.23	5176	201.52	292.907	617.137	22.1485
GL561434:7729-8439	RPRC003994		mRNA	361	4057	108.81	301.413	2925	113.88	315.457	616.87	9.93083
GL563090:1947861-1956192	RPRC002779		mRNA	225	2320	62.23	276.578	1964	76.47	339.867	616.444	44.752
GL563015:445300-447002	RPRC013670	CG7834	mRNA	866	9911	265.82	306.952	6884	268.02	309.492	616.443	1.79635
GL563017:232852-235898	RPRC006333	CG8188	mRNA	666	7630	204.65	307.282	5286	205.8	309.009	616.291	1.22098
GL546504:6704-8723	RPRC004602		mRNA	201	2405	64.5	320.896	1524	59.33	295.174	616.07	18.1878
GL562913:1293197-1299028	RPRC015080	caz	mRNA	1112	12703	340.71	306.394	8830	343.78	309.155	615.549	1.95217
GL563015:568189-574385	RPRC004119	ERp60	mRNA	1335	16339	438.23	328.262	9841	383.15	287.004	615.266	29.1741
GL562973:42975-45259	RPRC000372	eIF6	mRNA	589	6881	184.56	313.345	4520	175.98	298.778	612.122	10.3005
GL563012:1819028-1820721	RPRC010075	Sec61gamma	mRNA	464	6616	177.45	382.435	2708	105.43	227.22	609.655	109.754
GL562899:74577-78074	RPRC007003	mbf1	mRNA	549	6392	171.44	312.277	4184	162.9	296.721	608.998	10.9994
GL563027:95244-98340	RPRC004935	Int6	mRNA	1354	16034	430.05	317.614	10132	394.47	291.337	608.951	18.5811
GL555062:3211-10437	RPRC003294	Aldh	mRNA	1596	18317	491.28	307.82	12314	479.43	300.395	608.214	5.25013
GL563041:95289-98844	RPRC014185	bai	mRNA	657	8128	218	331.811	4664	181.59	276.393	608.204	39.1868
GL562913:1270246-1274057	RPRC015085	CG40191	mRNA	849	9272	248.69	292.921	6871	267.51	315.088	608.009	15.6746
GL563168:2668877-2673355	RPRC014173	Prosbeta2	mRNA	1000	11276	302.44	302.44	7782	302.98	302.98	605.42	0.381838
GL562727:136620-186420	RPRC004089	Moe	mRNA	1950	20598	552.46	283.313	16117	627.49	321.79	605.103	27.2073
GL562877:386894-396849	RPRC007329	Hlc	mRNA	1630	17863	479.11	293.933	13004	506.29	310.607	604.54	11.7909
GL562379:2378-2813	RPRC006976	CG32230	mRNA	324	3751	100.61	310.525	2443	95.11	293.549	604.074	12.0034
GL562785:1308075-1314397	RPRC011376	x16	mRNA	653	7643	204.99	313.92	4856	189.06	289.525	603.446	17.2499
GL563067:830473-835924	RPRC013817	Fdh	mRNA	1251	13871	372.04	297.394	9795	381.35	304.836	602.23	5.26232
GL562639:191900-193008	RPRC008831	Spase12	mRNA	461	6136	164.57	356.985	2898	112.83	244.751	601.735	79.3616
GL563091:1394571-1396427	RPRC013392	Srp54	mRNA	1856	20005	536.56	289.095	14880	579.33	312.139	601.234	16.2947
GL563051:808473-809950	RPRC008542	Vps2	mRNA	186	2076	55.68	299.355	1436	55.91	300.591	599.946	0.874379
GL563080:96595-114108	RPRC007547	CG6597	mRNA	785	8481	227.47	289.771	6232	242.63	309.083	598.854	13.6557
GL561416:7357-9446	RPRC004391	CG9099	mRNA	601	6737	180.69	300.649	4603	179.21	298.186	598.835	1.74129
GL562895:929773-939861	RPRC008371	tfg-1	mRNA	1284	14688	393.95	306.815	9627	374.81	291.908	598.723	10.5405
GL550470:52059-55038	RPRC011378	CG4769	mRNA	956	10639	285.35	298.483	7369	286.9	300.105	598.588	1.14646
GL562918:1262506-1264669	RPRC005744	Mlc-c	mRNA	570	6933	185.95	326.228	3986	155.19	272.263	598.491	38.159
GL562782:17854-25353	RPRC014585	U2af38	mRNA	807	9258	248.31	307.695	6022	234.46	290.533	598.228	12.1356
GL563064:595106-598223	RPRC015385	Rpt4	mRNA	1268	13320	357.26	281.751	10301	401.05	316.285	598.036	24.4197
GL560098:14646-19748	RPRC009384	Phb2	mRNA	1079	12033	322.74	299.11	8267	321.86	298.295	597.405	0.576695
GL563028:203558-205554	RPRC001593	mgr	mRNA	568	6350	170.31	299.842	4331	168.62	296.866	596.708	2.10389
GL554393:33111-40921	RPRC002758		mRNA	221	2782	74.62	337.647	1468	57.15	258.597	596.244	55.8966
GL562795:102731-107352	RPRC011764	B0272.3	mRNA	992	10877	291.73	294.083	7682	299.09	301.502	595.585	5.24628
GL562755:179802-182744	RPRC012938	CG2852	mRNA	1154	13479	361.52	313.276	8331	324.36	281.075	594.35	22.7696
GL563191:3300506-3304088	RPRC003468	CG9667	mRNA	1097	11050	296.37	270.164	9097	354.18	322.862	593.026	37.2633
GL562501:588939-592236	RPRC009996	CG6852	mRNA	707	7276	195.15	276.025	5753	223.98	316.803	592.829	28.8344
GL563138:18565-31614	RPRC000481	CG11378	mRNA	1130	11203	300.48	265.912	9464	368.47	326.08	591.991	42.5453
GL558078:222-1033	RPRC006861		mRNA	508	5546	148.75	292.815	3903	151.96	299.134	591.949	4.46814
GL563089:769457-779766	RPRC001833	CG10777	mRNA	1289	13291	356.48	276.555	10429	406.04	315.004	591.559	27.1871
GL563172:156660-163535	RPRC000286		mRNA	477	5189	139.17	291.761	3658	142.42	298.574	590.335	4.81781
GL562639:115829-117281	RPRC008832	Rpn11	mRNA	1057	12189	326.92	309.29	7616	296.52	280.53	589.82	20.3368
GL563191:2093778-2096716	RPRC011942		mRNA	462	5078	136.2	294.805	3500	136.27	294.957	589.762	0.107137
GL562988:2667744-2682678	RPRC004092	Su(var)3-3	mRNA	880	9343	250.59	284.761	6885	268.06	304.614	589.375	14.0377
GL558731:37981-38792	RPRC014588		mRNA	511	5154	138.24	270.528	4184	162.9	318.787	589.315	34.1238
GL562194:234736-243548	RPRC011198	Prx5	mRNA	636	6470	173.53	272.846	5135	199.92	314.34	587.186	29.3405
GL563008:1087600-1110193	RPRC001548	Cen	mRNA	2105	27916	748.74	355.696	12417	483.44	229.663	585.359	89.119
GL563173:11184-24251	RPRC000186	HP6	mRNA	945	10436	279.91	296.201	7011	272.96	288.847	585.048	5.20041
GL563028:4035-10875	RPRC002114	Chd64	mRNA	1301	15377	412.43	317.01	8925	347.48	267.087	584.097	35.301
GL563155:2199666-2203711	RPRC014428	Rpn5	mRNA	1394	15267	409.48	293.745	10381	404.17	289.935	583.68	2.6935
GL562986:126756-187007	RPRC001489	CG17327	mRNA	836	9336	250.4	299.522	6080	236.72	283.158	582.679	11.5708
GL560565:905-982	RPRC014261		mRNA	77	841	22.56	292.987	571	22.23	288.701	581.688	3.03046
GL562656:118210-122141	RPRC011502	CkIIbeta	mRNA	445	4803	128.82	289.483	3337	129.92	291.955	581.438	1.7479
GL562942:956320-967065	RPRC001398	CG6621	mRNA	1560	15394	412.88	264.667	12660	492.9	315.962	580.628	36.271
GL562567:56221-57910	RPRC003076	p24-2	mRNA	695	8440	226.37	325.712	4536	176.6	254.101	579.813	50.637
GL563178:2879775-2888538	RPRC003352	FKBP59	mRNA	1718	17589	471.76	274.598	13407	521.98	303.83	578.428	20.6699
GL561900:6794-23642	RPRC014378	Neos	mRNA	1636	16704	448.02	273.851	12755	496.6	303.545	577.396	20.9971
GL563003:265830-268098	RPRC015147	CG10306	mRNA	739	8298	222.56	301.164	5241	204.05	276.116	577.28	17.7112
GL563191:3463289-3466807	RPRC003478	Prosbeta1	mRNA	928	9705	260.3	280.496	7059	274.83	296.153	576.649	11.0714
GL563089:1205679-1216631	RPRC012391		mRNA	905	9256	248.26	274.32	6989	272.11	300.674	574.994	18.6348
GL562847:304389-310628	RPRC010218	CG5642	mRNA	1702	18512	496.51	291.722	12381	482.04	283.22	574.941	6.01165
GL563030:776244-779331	RPRC008697	Syb	mRNA	509	5459	146.42	287.662	3751	146.04	286.916	574.578	0.527899
GL563114:447935-602951	RPRC004252	CG33521	mRNA	2267	21312	571.61	252.144	18674	727.05	320.71	572.854	48.4838
GL550408:31730-41894	RPRC013030	U2af50	mRNA	1337	14148	379.47	283.822	9769	380.34	284.473	568.295	0.460122
GL563119:667210-667679	RPRC005119		mRNA	380	4080	109.43	287.974	2730	106.29	279.711	567.684	5.84293
GL562940:739033-750136	RPRC005757	tj	mRNA	1277	13707	367.64	287.894	9144	356.01	278.786	566.68	6.43982
GL563041:14596-18495	RPRC014186	moag-4	mRNA	242	2544	68.23	281.942	1769	68.87	284.587	566.529	1.87003
GL562982:611677-618561	RPRC005108	CG7272	mRNA	707	8129	218.03	308.388	4683	182.33	257.893	566.28	35.7054
GL562972:1456596-1458292	RPRC007076	SmD2	mRNA	526	5566	149.29	283.821	3791	147.6	280.608	564.43	2.27188
GL563114:130661-131384	RPRC010072	CG9350	mRNA	643	6867	184.18	286.439	4585	178.51	277.621	564.059	6.2353
GL563088:821100-824904	RPRC003720	Mtap	mRNA	966	9380	251.58	260.435	7527	293.05	303.364	563.799	30.3558
GL562902:503145-515408	RPRC013723	CG5902	mRNA	464	5275	141.48	304.914	3080	119.92	258.448	563.362	32.8561
GL563153:1178642-1184642	RPRC007741	GstO1	mRNA	795	8332	223.47	281.094	5734	223.25	280.818	561.912	0.195677
GL563075:562373-564515	RPRC002667	CG3226	mRNA	832	8951	240.08	288.558	5836	227.22	273.101	561.659	10.9296
GL562769:395212-398806	RPRC002542	Ts	mRNA	500	5061	135.74	271.48	3724	144.99	289.98	561.46	13.0815
GL563000:662196-682554	RPRC007989	CG3149	mRNA	1765	19150	513.63	291.008	12248	476.86	270.176	561.184	14.7311
GL563004:910493-912263	RPRC006107	SmF	mRNA	494	5276	141.51	286.457	3477	135.37	274.028	560.486	8.78874
GL563069:578598-581821	RPRC015017		mRNA	309	3163	84.84	274.563	2258	87.91	284.498	559.061	7.0253
GL554110:53687-70710	RPRC002879	Brms1	mRNA	899	9319	249.95	278.031	6476	252.13	280.456	558.487	1.71467
GL562951:590280-594762	RPRC013170	grsm	mRNA	1565	16293	437	279.233	11223	436.95	279.201	558.435	0.0225913
GL563105:339971-343090	RPRC007470	CG2862	mRNA	837	8449	226.61	270.741	6172	240.3	287.097	557.838	11.5655
GL563159:315004-317133	RPRC001974	spir	mRNA	537	5619	150.71	280.652	3810	148.34	276.238	556.89	3.12075
GL562389:83605-84771	RPRC005616	nero	mRNA	1009	10490	281.35	278.84	7182	279.62	277.126	555.966	1.21238
GL563091:7254225-7257858	RPRC014415	Rad23	mRNA	1069	11084	297.29	278.101	7607	296.17	277.053	555.154	0.740842
GL562656:191119-195999	RPRC011536		mRNA	1796	17713	475.08	264.521	13356	520	289.532	554.053	17.6855
GL562728:1136476-1147556	RPRC009055		mRNA	414	4205	112.78	272.415	2992	116.49	281.377	553.792	6.33663
GL562315:5108-11773	RPRC000935	Ude	mRNA	682	6607	177.21	259.839	5143	200.24	293.607	553.446	23.8778
GL563017:288820-295753	RPRC006299		mRNA	2475	27141	727.95	294.121	16480	641.63	259.244	553.366	24.6616
GL547348:2804-5765	RPRC010487		mRNA	133	1398	37.5	281.955	926	36.05	271.053	553.008	7.70906
GL563091:7859469-7860101	RPRC013664	Rpb5	mRNA	632	6351	170.34	269.525	4597	178.98	283.196	552.722	9.66678
GL562272:92045-93800	RPRC003752	CG6878	mRNA	506	5489	147.22	290.949	3401	132.41	261.68	552.628	20.6961
GL562567:525757-531632	RPRC001012	l(2)tid	mRNA	1461	15032	403.18	275.962	10364	403.51	276.188	552.149	0.159716
GL562656:124163-126935	RPRC011516	kin-10	mRNA	578	5798	155.51	269.048	4164	162.12	280.484	549.533	8.08646
GL562288:155717-158525	RPRC012933	PI31	mRNA	829	8140	218.32	263.353	6070	236.33	285.078	548.432	15.3619
GL562630:2091-3842	RPRC009521	RpII18	mRNA	540	5540	148.59	275.167	3784	147.32	272.815	547.981	1.66301
GL563149:971751-976116	RPRC015291	CG12859	mRNA	488	5236	140.44	287.787	3261	126.96	260.164	547.951	19.5324
GL562902:628113-633558	RPRC013681	Rpn13	mRNA	1345	13651	366.14	272.223	9508	370.18	275.227	547.45	2.12395
GL563167:1391191-1418679	RPRC006519		mRNA	328	3299	88.48	269.756	2334	90.87	277.043	546.799	5.15239
GL563092:4553820-4556681	RPRC003513	CG15561	mRNA	609	6309	169.21	277.849	4197	163.4	268.309	546.158	6.74596
GL563015:505707-515796	RPRC013712		mRNA	496	4889	131.13	264.375	3586	139.62	281.492	545.867	12.1035
GL563092:2698681-2699301	RPRC008620	Pabp2	mRNA	620	6485	173.94	280.548	4213	164.03	264.565	545.113	11.3023
GL552705:6790-14301	RPRC000755	CG9915	mRNA	407	4019	107.79	264.84	2927	113.96	280	544.84	10.7195
GL562976:1774804-1777799	RPRC005610	Csl4	mRNA	679	6826	183.08	269.632	4787	186.37	274.477	544.109	3.42619
GL562898:358580-365516	RPRC003956	Ulp1	mRNA	963	9697	260.08	270.073	6776	263.81	273.946	544.019	2.73885
GL562568:238-18417	RPRC002772		mRNA	1103	11469	307.61	278.885	7501	292.04	264.769	543.654	9.98155
GL563037:2596787-2598356	RPRC013830	ftn-1	mRNA	1027	9017	241.85	235.492	8103	315.48	307.186	542.678	50.6955
GL562787:911114-914333	RPRC014329	l(1)G0156	mRNA	1582	14437	387.22	244.766	12095	470.9	297.661	542.427	37.4025
GL551240:1183-1407	RPRC008181		mRNA	224	2770	74.29	331.652	1209	47.07	210.134	541.786	85.9261
GL562935:614771-616999	RPRC011182	CG4390	mRNA	975	10321	276.82	283.918	6421	249.99	256.4	540.318	19.4581
GL562859:25895-31355	RPRC005554		mRNA	900	9476	254.16	282.4	5954	231.81	257.567	539.967	17.5598
GL562209:213797-216618	RPRC013990	Prosbeta7	mRNA	877	8636	231.63	264.116	6190	241	274.8	538.917	7.55484
GL563171:1024855-1026536	RPRC009350	Tim13	mRNA	432	4437	119.01	275.486	2919	113.65	263.079	538.565	8.77336
GL562922:142871-164531	RPRC010902		mRNA	192	1704	45.7	238.021	1481	57.66	300.312	538.333	44.0469
GL562777:747764-755320	RPRC008278	Uch-L5R	mRNA	1139	11524	309.09	271.37	7776	302.75	265.803	537.173	3.93596
GL563092:6616366-6620401	RPRC006417	sad	mRNA	1485	13239	355.09	239.118	11359	442.25	297.811	536.929	41.5026
GL563119:642242-650660	RPRC005121		mRNA	220	2350	63.03	286.5	1413	55.01	250.045	536.545	25.7773
GL562787:1213964-1222443	RPRC014343	rump	mRNA	1965	19347	518.91	264.076	13744	535.1	272.316	536.392	5.82598
GL561159:15197-19032	RPRC004620	CG3731	mRNA	1620	15854	425.22	262.481	11386	443.3	273.642	536.123	7.89166
GL562787:1181519-1183303	RPRC014349	trxr-1	mRNA	1784	18509	496.43	278.268	11795	459.22	257.41	535.678	14.7486
GL554393:163920-171221	RPRC002729	CG10973	mRNA	1113	10902	292.4	262.713	7798	303.6	272.776	535.49	7.11554
GL563158:326500-329622	RPRC003935	Uba1	mRNA	3122	31472	844.12	270.378	21240	826.95	264.878	535.256	3.88886
GL562644:332481-333809	RPRC003660	Gdi	mRNA	1328	13948	374.1	281.702	8608	335.14	252.364	534.066	20.7446
GL562798:757193-766131	RPRC011274	Galphai	mRNA	833	7819	209.71	251.753	6026	234.61	281.645	533.397	21.1368
GL561807:9094-10296	RPRC002208	eIF4AIII	mRNA	1202	11979	321.29	267.296	8196	319.1	265.474	532.77	1.28832
GL562913:1245679-1250724	RPRC001328	mRpS14	mRNA	402	3942	105.73	263.01	2778	108.16	269.055	532.065	4.2743
GL562951:791429-800115	RPRC013141	vih	mRNA	594	5887	157.9	265.825	4029	156.86	264.074	529.899	1.23803
GL561462:48613-52104	RPRC012584		mRNA	201	1935	51.9	258.209	1402	54.58	271.542	529.751	9.42809
GL562947:322596-325651	RPRC004589		mRNA	810	7641	204.94	253.012	5744	223.63	276.086	529.099	16.3158
GL562661:444005-449420	RPRC010046		mRNA	199	1811	48.57	244.07	1455	56.65	284.673	528.744	28.7107
GL563118:474651-479086	RPRC010987	CG4045	mRNA	835	8032	215.43	258	5791	225.46	270.012	528.012	8.49375
GL562739:21570-27989	RPRC001132	CG7950	mRNA	546	5342	143.28	262.418	3716	144.68	264.982	527.399	1.81309
GL562389:68071-70643	RPRC005618	CG33260	mRNA	936	8894	238.55	254.861	6547	254.9	272.329	527.19	12.3517
GL563041:1397506-1403015	RPRC005281	Cbs	mRNA	1332	11453	307.18	230.616	10105	393.42	295.36	525.976	45.7814
GL562898:368593-370556	RPRC004073		mRNA	318	2998	80.41	252.862	2230	86.82	273.019	525.881	14.2533
GL562957:249769-265156	RPRC009690	Odc2	mRNA	1366	13406	359.56	263.221	9208	358.5	262.445	525.666	0.548707
GL563178:1416718-1425486	RPRC014947	CG13334	mRNA	1065	10107	271.08	254.535	7411	288.54	270.93	525.465	11.5926
GL562656:26635-30947	RPRC011509	CG1142	mRNA	719	7024	188.39	262.017	4865	189.41	263.435	525.452	1.00313
GL562478:193539-199092	RPRC006903	eIF3-S10	mRNA	2527	21552	578.05	228.75	19153	745.69	295.089	523.839	46.9091
GL562990:148406-163622	RPRC001497	Hop	mRNA	708	6895	184.93	261.201	4775	185.91	262.585	523.785	0.978764
GL562951:645790-646899	RPRC013159	CG9306	mRNA	502	4883	130.97	260.896	3384	131.75	262.45	523.347	1.09869
GL563113:221915-225405	RPRC009877		mRNA	1286	19815	531.46	413.266	3625	141.13	109.743	523.009	214.623
GL563092:7295277-7296302	RPRC007559	mdh-2	mRNA	1025	9861	264.48	258.029	6976	271.6	264.976	523.005	4.91181
GL562993:1133462-1134461	RPRC013509	Manf	mRNA	632	7127	191.15	302.453	3562	138.68	219.43	521.883	58.7055
GL563039:949956-965586	RPRC013165	CG15306	mRNA	1030	9966	267.3	259.515	6939	270.16	262.291	521.806	1.96342
GL562692:487047-491707	RPRC007155	Droj2	mRNA	1373	12509	335.51	244.363	9782	380.85	277.385	521.748	23.3505
GL562913:805911-809007	RPRC012229	Tsp29Fa	mRNA	779	7982	214.09	274.827	4940	192.33	246.893	521.72	19.7518
GL563006:961751-972848	RPRC005342		mRNA	1335	13133	352.24	263.85	8784	341.99	256.172	520.022	5.4291
GL563091:10959847-10962843	RPRC005992	CG11444	mRNA	644	6816	182.81	283.866	3865	150.48	233.665	517.531	35.4981
GL562772:609841-610251	RPRC014755	His3:CG33863	mRNA	410	3966	106.37	259.439	2717	105.78	258	517.439	1.01754
GL555068:79798-82529	RPRC004916	CG18004	mRNA	665	6205	166.43	250.271	4547	177.03	266.211	516.481	11.2712
GL562951:537113-540464	RPRC013180	CG10320	mRNA	522	4918	131.91	252.701	3528	137.36	263.142	515.843	7.38263
GL563047:587788-599542	RPRC011602	CG10445	mRNA	2070	20838	558.9	270	13058	508.39	245.599	515.599	17.2541
GL562957:1724382-1726353	RPRC007012		mRNA	729	6612	177.34	243.265	5098	198.48	272.263	515.528	20.5051
GL562977:22529-26044	RPRC008087	CG18619	mRNA	434	4161	111.6	257.143	2878	112.05	258.18	515.323	0.733175
GL562513:189105-192728	RPRC003642		mRNA	609	6525	175.01	287.373	3564	138.76	227.849	515.222	42.0897
GL562870:96748-97515	RPRC002994	scu	mRNA	767	8250	221.27	288.488	4466	173.88	226.701	515.189	43.6894
GL562957:239096-246466	RPRC009682	Alg-2	mRNA	618	6120	164.15	265.615	3939	153.36	248.155	513.77	12.3458
GL562765:171761-176747	RPRC010186	mars	mRNA	669	6119	164.12	245.321	4600	179.09	267.698	513.019	15.8227
GL563047:1673742-1679418	RPRC009410	CG15141	mRNA	1196	11398	305.71	255.61	7906	307.81	257.366	512.977	1.24158
GL562846:186078-194329	RPRC009578	CG15440	mRNA	1090	10430	279.74	256.642	7163	278.88	255.853	512.495	0.557901
GL562788:89264-91705	RPRC001184		mRNA	171	1749	46.91	274.327	1043	40.61	237.485	511.813	26.0513
GL562678:472142-474686	RPRC012095	viaf	mRNA	884	8015	214.97	243.179	6084	236.87	267.952	511.131	17.5177
GL562874:319093-320343	RPRC007537	Rpn6	mRNA	1250	12375	331.91	265.528	7867	306.29	245.032	510.56	14.4929
GL551970:108648-110152	RPRC011259	RhoGDI	mRNA	360	3376	90.55	251.528	2393	93.17	258.806	510.333	5.14617
GL563168:2401535-2403340	RPRC014251	CG33303	mRNA	1805	17883	479.64	265.729	11332	441.2	244.432	510.161	15.0588
GL562728:773592-777045	RPRC008960	Sod2	mRNA	700	6788	182.06	260.086	4491	174.85	249.786	509.871	7.2832
GL563091:11052926-11053716	RPRC005981	CG5013	mRNA	716	6078	163.02	227.682	5152	200.59	280.154	507.835	37.1034
GL563046:1368364-1370204	RPRC005067	Prosbeta3	mRNA	706	6658	178.58	252.946	4591	178.74	253.173	506.119	0.160251
GL563175:8700-10396	RPRC002464	Srp19	mRNA	514	5225	140.14	272.646	3052	118.83	231.187	503.833	29.316
GL562964:1062386-1079673	RPRC001448	eIF5B	mRNA	2962	25823	692.6	233.828	20529	799.27	269.841	503.67	25.4649
GL563066:1071208-1071989	RPRC011665	Cisd2	mRNA	480	4386	117.64	245.083	3183	123.93	258.188	503.271	9.26605
GL560162:128-4267	RPRC004446		mRNA	995	9186	246.38	247.618	6518	253.77	255.045	502.663	5.25178
GL548794:107-14427	RPRC012758		mRNA	333	2851	76.47	229.64	2335	90.91	273.003	502.643	30.6625
GL563058:871285-873325	RPRC006828	CG44243	mRNA	1205	8410	225.57	187.195	9746	379.45	314.896	502.091	90.2984
GL563019:268221-272096	RPRC001573	Mpc1	mRNA	189	1947	52.22	276.296	1096	42.67	225.767	502.063	35.7295
GL563088:2961934-2967444	RPRC010673	Sh3beta	mRNA	315	3096	83.04	263.619	1916	74.6	236.825	500.444	18.946
GL563142:236405-241957	RPRC005014	Nmd3	mRNA	1531	13486	361.71	236.257	10361	403.39	263.481	499.739	19.2503
GL562747:311273-314142	RPRC011024	spoon	mRNA	811	7996	214.46	264.439	4888	190.31	234.661	499.1	21.0563
GL562903:1067048-1070750	RPRC009661		mRNA	739	6852	183.78	248.687	4748	184.86	250.149	498.836	1.03339
GL562794:36812-45416	RPRC002788		mRNA	331	2776	74.46	224.955	2327	90.6	273.716	498.671	34.4795
GL563077:2854699-2855459	RPRC007264		mRNA	385	3432	92.05	239.091	2559	99.63	258.779	497.87	13.9217
GL552880:2760-8697	RPRC000758	Gs1	mRNA	727	5442	145.96	200.77	5546	215.93	297.015	497.785	68.0554
GL563037:1191552-1193936	RPRC011801		mRNA	626	5610	150.47	240.367	4129	160.76	256.805	497.173	11.6232
GL562701:1205-5404	RPRC015137		mRNA	169	2000	53.64	317.396	778	30.29	179.231	496.627	97.6979
GL563018:607585-814156	RPRC004424		mRNA	743	6468	173.48	233.486	5009	195.02	262.476	495.962	20.4994
GL563180:88668-91216	RPRC005883	Fis1	mRNA	592	5665	151.94	256.655	3638	141.64	239.257	495.912	12.3027
GL563176:3436524-3439674	RPRC011466	CG9669	mRNA	385	3758	100.79	261.792	2313	90.05	233.896	495.688	19.7255
GL563027:52922-66839	RPRC000302	rept	mRNA	1595	13990	375.23	235.254	10623	413.59	259.304	494.558	17.006
GL562732:233488-240590	RPRC007253		mRNA	1421	12409	332.82	234.215	9490	369.48	260.014	494.229	18.2425
GL562968:1585455-1585916	RPRC005381	CG2846	mRNA	461	5267	141.27	306.443	2210	86.04	186.638	493.08	84.7148
GL562975:878658-887939	RPRC013617		mRNA	282	2568	68.88	244.255	1798	70	248.227	492.482	2.80837
GL563057:103707-104763	RPRC004629	Rab21	mRNA	738	6754	181.15	245.461	4670	181.82	246.369	491.829	0.641953
GL563154:2218061-2222028	RPRC009311	dj-1beta	mRNA	676	6242	167.42	247.663	4226	164.53	243.388	491.05	3.02299
GL562951:1912267-1916580	RPRC011952	Ge-1	mRNA	868	7911	212.18	244.447	5496	213.98	246.521	490.968	1.46635
GL562913:618852-622348	RPRC012335		mRNA	956	8574	229.96	240.544	6147	239.32	250.335	490.879	6.92314
GL562924:738130-740827	RPRC009775	mRpL3	mRNA	1171	10222	274.17	234.133	7719	300.53	256.644	490.777	15.9175
GL562772:581694-582260	RPRC014758	hil-1	mRNA	566	4604	123.48	218.163	3963	154.29	272.597	490.76	38.4911
GL563076:1439388-1444880	RPRC001768	baf	mRNA	561	5078	136.2	242.781	3569	138.95	247.683	490.463	3.46621
GL562279:32770-45639	RPRC009450		mRNA	270	2626	70.43	260.852	1589	61.87	229.148	490	22.4179
GL562827:422372-424075	RPRC015224	CG15881	mRNA	479	4292	115.12	240.334	3069	119.49	249.457	489.791	6.45106
GL562241:123927-129416	RPRC010859	CG11857	mRNA	729	6423	172.27	236.31	4741	184.58	253.196	489.506	11.9403
GL562876:121397-126816	RPRC009336	me31B	mRNA	1537	13892	372.6	242.42	9746	379.45	246.877	489.297	3.15139
GL562777:482335-484908	RPRC001169		mRNA	536	4334	116.24	216.866	3741	145.65	271.735	488.601	38.7985
GL562381:334019-338227	RPRC014950	Rpt6	mRNA	1331	11822	317.08	238.227	8487	330.43	248.257	486.484	7.09232
GL562209:219771-221423	RPRC013989	Dhfr	mRNA	697	6442	172.78	247.891	4259	165.82	237.905	485.796	7.06092
GL563085:1775699-1785361	RPRC001809	Diap1	mRNA	1115	9886	265.15	237.803	7065	275.07	246.7	484.502	6.29103
GL562913:870878-871767	RPRC012219	Pmi	mRNA	731	6422	172.25	235.636	4661	181.47	248.249	483.885	8.91864
GL562868:703669-709967	RPRC014642	CG8635	mRNA	1305	11412	306.08	234.544	8342	324.78	248.874	483.418	10.1325
GL563191:2843647-2895961	RPRC003470	CG6540	mRNA	785	6716	180.13	229.465	5115	199.15	253.694	483.159	17.1327
GL563168:2615723-2654783	RPRC013953		mRNA	1050	9718	260.65	248.238	6333	246.57	234.829	483.067	9.48197
GL556984:12223-21464	RPRC013428		mRNA	1534	13064	350.39	228.416	10030	390.5	254.563	482.979	18.489
GL547371:35137-45135	RPRC014064		mRNA	892	7959	213.47	239.316	5581	217.29	243.599	482.915	3.02819
GL562805:200702-212924	RPRC001200	osp	mRNA	2399	18619	499.38	208.162	16919	658.72	274.581	482.743	46.9656
GL562696:127933-134767	RPRC007822	t	mRNA	986	8432	226.16	229.371	6406	249.41	252.951	482.323	16.6737
GL561205:140872-141435	RPRC015198	l(3)03670	mRNA	563	5019	134.62	239.112	3511	136.7	242.806	481.918	2.6124
GL563061:2234216-2235439	RPRC015232	Idh	mRNA	1223	11746	315.04	257.596	7029	273.66	223.761	481.357	23.9248
GL547171:6996-7557	RPRC011109		mRNA	100	855	22.93	229.3	646	25.15	251.5	480.8	15.6978
GL562837:107318-110058	RPRC009737		mRNA	1379	11923	319.79	231.9	8805	342.81	248.593	480.493	11.8039
GL562474:189205-193815	RPRC005693	Sec13	mRNA	1084	9945	266.74	246.07	6522	253.92	234.244	480.314	8.36265
GL563018:382007-386251	RPRC011743	RpLP0-like	mRNA	844	7281	195.28	231.374	5377	209.35	248.045	479.419	11.7879
GL562428:160142-166988	RPRC013364	Aats-asn	mRNA	1778	15405	413.18	232.385	11192	435.74	245.073	477.458	8.97206
GL562966:311864-318358	RPRC004686	l(3)neo43	mRNA	563	5303	142.23	252.629	3250	126.53	224.742	477.371	19.7186
GL562984:496474-496942	RPRC004840	Ucrh	mRNA	468	4206	112.81	241.047	2836	110.42	235.94	476.987	3.61108
GL563032:1245575-1308114	RPRC001612		mRNA	945	8416	225.73	238.868	5777	224.92	238.011	476.878	0.606092
GL562967:363495-369649	RPRC007355	Rpn9	mRNA	1147	9927	266.25	232.127	7181	279.58	243.749	475.876	8.21773
GL563069:336972-342464	RPRC015014	Cks30A	mRNA	729	6327	169.7	232.785	4551	177.19	243.059	475.844	7.26506
GL560711:67880-76741	RPRC009130		mRNA	2182	21108	566.14	259.459	12085	470.51	215.632	475.092	30.9902
GL562727:228171-234641	RPRC004086	CG9393	mRNA	1142	10132	271.75	237.96	6947	270.47	236.839	474.799	0.792554
GL562918:55982-62584	RPRC010111		mRNA	930	8850	237.37	255.237	5237	203.9	219.247	474.484	25.4482
GL562969:704053-705120	RPRC013534	Updo	mRNA	1067	10022	268.8	251.921	6097	237.38	222.474	474.396	20.8222
GL562955:874664-874787	RPRC017168		pseudogene	114	1085	29.1	255.263	641	24.96	218.947	474.211	25.6791
GL563085:14095-15881	RPRC010346	hoip	mRNA	504	4792	128.53	255.02	2830	110.18	218.611	473.631	25.7449
GL563077:2880669-2902393	RPRC007263		mRNA	842	7638	204.86	243.302	4977	193.77	230.131	473.432	9.31332
GL562782:210723-211658	RPRC014580	CG5869	mRNA	462	3726	99.94	216.32	3050	118.75	257.035	473.355	28.7893
GL563176:3990141-3998554	RPRC007600	path	mRNA	1460	13357	358.25	245.377	8517	331.6	227.123	472.5	12.9071
GL562381:338937-342057	RPRC014949	Ost48	mRNA	1373	13439	360.45	262.527	7376	287.17	209.155	471.682	37.7398
GL563155:848476-857890	RPRC013386	Hsc70-5	mRNA	2227	20543	550.99	247.414	12809	498.7	223.934	471.347	16.6029
GL562957:676931-686491	RPRC001439		mRNA	841	7379	197.91	235.327	5093	198.29	235.779	471.106	0.319501
GL562975:855052-855741	RPRC013641	l(1)G0004	mRNA	689	6227	167.02	242.409	4046	157.53	228.636	471.045	9.7394
GL562720:252018-256575	RPRC011043	Nop56	mRNA	1508	13436	360.37	238.972	8985	349.82	231.976	470.948	4.94693
GL562709:340025-343304	RPRC013286	Cdc42	mRNA	571	5041	135.21	236.795	3431	133.58	233.94	470.736	2.01854
GL563030:859467-870418	RPRC008735		mRNA	1101	9193	246.57	223.951	6978	271.68	246.757	470.708	16.1267
GL562249:32662-43394	RPRC000101	ZK1307.8	mRNA	1639	13634	365.68	223.112	10421	405.73	247.547	470.659	17.2786
GL563191:492973-499119	RPRC002041		mRNA	886	8255	221.41	249.898	4998	194.59	219.628	469.526	21.4047
GL563041:1056052-1065545	RPRC005259	EDTP	mRNA	2111	17652	473.45	224.278	13265	516.45	244.647	468.925	14.4034
GL562977:345467-358656	RPRC008081	Rab35	mRNA	735	6647	178.28	242.558	4271	166.29	226.245	468.803	11.535
GL563191:5379429-5385879	RPRC004466	Pgd	mRNA	1505	11970	321.05	213.322	9870	384.27	255.329	468.651	29.7032
GL562972:1346239-1358810	RPRC001466	nonA	mRNA	1671	14734	395.18	236.493	9954	387.54	231.921	468.414	3.23297
GL563076:2636116-2643375	RPRC010552	Tal	mRNA	1110	9397	252.04	227.063	6876	267.71	241.18	468.243	9.98231
GL562759:17669-19692	RPRC014654	CG1287	mRNA	932	8025	215.24	230.944	5664	220.52	236.609	467.554	4.00593
GL562740:8964-18583	RPRC008373	ApepP	mRNA	1859	15611	418.71	225.234	11545	449.49	241.791	467.025	11.7078
GL562727:238379-248519	RPRC004083	wisp	mRNA	1584	13811	370.43	233.857	9477	368.97	232.936	466.793	0.651752
GL562848:622693-623596	RPRC002483	CG17168	mRNA	585	4958	132.98	227.316	3598	140.08	239.453	466.769	8.58198
GL562688:38065-40697	RPRC007612	Npc2h	mRNA	594	4479	120.13	202.239	4034	157.06	264.411	466.65	43.962
GL562955:1202462-1206254	RPRC006264	Ubc6	mRNA	551	4889	131.13	237.985	3232	125.83	228.367	466.352	6.80157
GL562743:816591-827309	RPRC005844	Cpr97Eb	mRNA	794	7136	191.4	241.058	4590	178.71	225.076	466.134	11.3012
GL563114:138169-139206	RPRC010083	CG3939	mRNA	474	4171	111.87	236.013	2786	108.47	228.84	464.852	5.07207
GL563029:85280-95288	RPRC008133	feo	mRNA	1664	13758	369.01	221.761	10387	404.4	243.029	464.79	15.0388
GL563117:665520-666041	RPRC011681	NAA20	mRNA	521	4662	125.04	240	3008	117.11	224.779	464.779	10.7627
GL563008:479445-494050	RPRC001545	F55A4.8	mRNA	1570	13771	369.35	235.255	9224	359.12	228.739	463.994	4.60745
GL563179:652163-664065	RPRC002020	CG11739	mRNA	913	7259	194.69	213.242	5880	228.93	250.745	463.987	26.5184
GL562241:104064-104509	RPRC000922	mRpS18C	mRNA	300	2551	68.42	228.067	1810	70.47	234.9	462.967	4.8319
GL561028:8144-8590	RPRC004854	zetaCOP	mRNA	270	2484	66.62	246.741	1499	58.36	216.148	462.889	21.6322
GL562937:456336-456647	RPRC005813	His4:CG33887	mRNA	311	3397	91.11	292.958	1355	52.75	169.614	462.572	87.2174
GL562428:114875-117534	RPRC013336	Vha13	mRNA	532	4789	128.45	241.447	3014	117.35	220.583	462.03	14.7535
GL562769:389754-394057	RPRC002556		mRNA	438	3799	101.89	232.626	2580	100.45	229.338	461.963	2.32473
GL562699:24777-27452	RPRC008448	Rpt3	mRNA	1293	10888	292.03	225.855	7833	304.97	235.862	461.717	7.07654
GL563092:6782072-6784112	RPRC006332	MED9	mRNA	522	4362	116.99	224.119	3184	123.96	237.471	461.59	9.44164
GL562978:336729-347189	RPRC003227	Cyp4g15	mRNA	1889	15400	413.05	218.661	11775	458.44	242.689	461.35	16.9908
GL554110:71428-80172	RPRC002885	CG17896	mRNA	1043	9256	248.26	238.025	5975	232.63	223.039	461.064	10.5964
GL562709:414510-421826	RPRC013284		mRNA	1378	11982	321.37	233.215	8057	313.69	227.642	460.856	3.94091
GL562937:453607-454245	RPRC005817	hil-1	mRNA	638	4879	130.86	205.11	4177	162.63	254.906	460.016	35.2113
GL562810:457480-458193	RPRC009954		mRNA	713	5840	156.64	219.691	4399	171.27	240.21	459.902	14.5091
GL562235:83593-90032	RPRC002775		mRNA	456	4340	116.4	255.263	2391	93.09	204.145	459.408	36.1462
GL562812:18276-22728	RPRC012400	Cdlc2	mRNA	440	3911	104.9	238.409	2491	96.98	220.409	458.818	12.7279
GL563178:3027441-3038210	RPRC003348	Gp93	mRNA	2419	21939	588.43	243.253	13393	521.44	215.56	458.814	19.5821
GL563069:572943-577440	RPRC015069	alt	mRNA	1068	8782	235.54	220.543	6522	253.92	237.753	458.296	12.1691
GL563028:1489481-1508460	RPRC012132	UGP	mRNA	1609	13293	356.53	221.585	9740	379.21	235.681	457.265	9.96717
GL562727:220405-221309	RPRC004174	CG40002	mRNA	547	4252	114.04	208.483	3482	135.57	247.843	456.325	27.8318
GL562976:1522305-1529736	RPRC005530		mRNA	1425	12090	324.27	227.558	8361	325.52	228.435	455.993	0.620269
GL547946:57978-67718	RPRC012870	eIF3-S8	mRNA	2778	23095	619.43	222.977	16605	646.49	232.718	455.695	6.8878
GL561121:8615-12176	RPRC004190	IP3K1	mRNA	1207	10384	278.51	230.746	6960	270.98	224.507	455.253	4.41136
GL563082:2712887-2721013	RPRC003022	Mlf	mRNA	892	7781	208.7	233.969	5063	197.12	220.987	454.955	9.1797
GL560741:21318-24060	RPRC008584	RFeSP	mRNA	1258	10806	289.83	230.39	7239	281.84	224.038	454.428	4.49108
GL563159:257291-271996	RPRC001973	CG18507	mRNA	868	7172	192.36	221.613	5164	201.05	231.624	453.237	7.07921
GL563085:994358-1002402	RPRC007189	CG3726	mRNA	397	3377	90.58	228.161	2292	89.24	224.786	452.947	2.38671
GL563069:3232093-3235842	RPRC012144	Apf	mRNA	613	5161	138.42	225.808	3574	139.15	226.998	452.806	0.842068
GL562728:1171943-1175334	RPRC008956	arx	mRNA	863	6881	184.56	213.859	5296	206.19	238.922	452.781	17.7227
GL563119:653420-656458	RPRC005152	Clc	mRNA	378	3457	92.72	245.291	2006	78.1	206.614	451.905	27.3489
GL562609:344141-350252	RPRC009699	4EHP	mRNA	1033	8536	228.95	221.636	6080	236.72	229.158	450.794	5.3187
GL562766:474818-482054	RPRC009389	DnaJ-1	mRNA	1128	9264	248.47	220.275	6674	259.84	230.355	450.629	7.12749
GL557371:17510-18847	RPRC009230	mge	mRNA	591	5145	137.99	233.486	3291	128.13	216.802	450.288	11.7971
GL563006:614162-621566	RPRC005337		mRNA	873	7694	206.36	236.38	4774	185.87	212.91	449.29	16.5964
GL563153:251537-253118	RPRC014898	CG4858	mRNA	844	6665	178.76	211.801	5140	200.12	237.109	448.91	17.8955
GL563063:2259984-2267043	RPRC014376		mRNA	1624	12722	341.22	210.111	9959	387.74	238.756	448.867	20.2553
GL563152:1018334-1028812	RPRC011161	Pgk	mRNA	1325	11320	303.62	229.147	7468	290.76	219.442	448.589	6.86294
GL563037:1336498-1340810	RPRC011860		mRNA	674	6006	161.09	239.006	3615	140.74	208.813	447.819	21.3496
GL562845:260022-268866	RPRC003717	Txl	mRNA	944	7730	207.33	219.629	5515	214.72	227.458	447.087	5.53551
GL563143:225450-226925	RPRC005123	CG8517	mRNA	956	8010	214.84	224.728	5453	212.3	222.071	446.799	1.87871
GL563167:593394-602263	RPRC011138	Cpr49Ah	mRNA	754	6660	178.63	236.91	4044	157.45	208.82	445.729	19.8628
GL563091:9392921-9398681	RPRC014484	Dpit47	mRNA	1370	11614	311.5	227.372	7678	298.93	218.197	445.569	6.48783
GL563075:271492-273727	RPRC002677		mRNA	761	6629	177.8	233.64	4136	161.03	211.603	445.243	15.5824
GL562894:444775-446092	RPRC012163	Rpn10	mRNA	676	5659	151.78	224.527	3797	147.83	218.683	443.21	4.13176
GL562924:353991-355087	RPRC014045	Prosbeta4R2	mRNA	732	6178	165.7	226.366	4071	158.5	216.53	442.896	6.95515
GL562797:401427-403786	RPRC009628		mRNA	666	5693	152.69	229.264	3653	142.22	213.544	442.808	11.1162
GL562934:177877-179413	RPRC011921		mRNA	680	5330	142.96	210.235	4053	157.8	232.059	442.294	15.4316
GL563064:284621-291297	RPRC015401		mRNA	926	7092	190.22	205.421	5629	219.16	236.674	442.095	22.099
GL563002:300525-315610	RPRC001533	CG1161	mRNA	298	2374	63.67	213.658	1745	67.94	227.987	441.644	10.132
GL563023:404305-408691	RPRC006727		mRNA	1506	11967	320.97	213.127	8810	343	227.756	440.883	10.3437
GL562998:304070-310270	RPRC001510	cbt	mRNA	1181	10118	271.38	229.788	6402	249.25	211.05	440.838	13.25
GL563143:241149-242790	RPRC005087		mRNA	424	3717	99.69	235.118	2240	87.21	205.684	440.802	20.813
GL562609:23029-25186	RPRC009703	l(3)neo18	mRNA	619	5521	148.08	239.225	3202	124.67	201.405	440.63	26.7421
GL563000:697540-697875	RPRC008047	CG13365	mRNA	335	2821	75.66	225.851	1844	71.79	214.299	440.149	8.16867
GL550033:211-3421	RPRC011076	EfTuM	mRNA	1537	12033	322.74	209.98	9082	353.59	230.052	440.033	14.1927
GL563019:948802-959629	RPRC009203	CG8026	mRNA	1254	9447	253.38	202.057	7660	298.23	237.823	439.88	25.2901
GL563043:324150-330177	RPRC009151	CG7102	mRNA	1314	9058	242.95	184.893	8605	335.02	254.962	439.855	49.5459
GL563171:316672-317586	RPRC010806	CG3358	mRNA	914	7131	191.26	209.256	5402	210.32	230.109	439.365	14.7456
GL562915:821164-831301	RPRC007812	CkIIalpha	mRNA	1093	8686	232.97	213.147	6344	246.99	225.974	439.122	9.07012
GL562899:18642-27838	RPRC001300	Amun	mRNA	921	7604	203.95	221.444	5145	200.31	217.492	438.936	2.79465
GL563081:42686-43465	RPRC007786	CG6750	mRNA	779	6418	172.14	220.976	4361	169.79	217.959	438.935	2.13312
GL562978:544265-546923	RPRC003258		mRNA	936	7430	199.28	212.906	5434	211.56	226.026	438.932	9.277
GL549151:15076-18977	RPRC008077		mRNA	857	6051	162.29	189.37	5477	213.24	248.821	438.191	42.0386
GL563088:838077-841463	RPRC003841	bbs-5	mRNA	611	5038	135.12	221.146	3403	132.49	216.841	437.987	3.04368
GL562936:385124-404125	RPRC014061	PGRP-LC	mRNA	1013	7485	200.76	198.184	6231	242.6	239.487	437.67	29.2057
GL563015:579648-618713	RPRC004599	CG4747	mRNA	1516	12573	337.22	222.441	8341	324.74	214.208	436.649	5.82104
GL563022:648646-681811	RPRC001583	CG3209	mRNA	1367	11076	297.07	217.315	7686	299.24	218.903	436.218	1.12247
GL563064:230734-232258	RPRC015390	Arpc5	mRNA	504	4121	110.53	219.306	2801	109.05	216.369	435.675	2.07642
GL561205:174546-178821	RPRC015195	CG6888	mRNA	914	7070	189.63	207.473	5356	208.53	228.151	435.624	14.6218
GL563189:823534-824768	RPRC006893	Prosalpha5	mRNA	1234	10528	282.37	228.825	6542	254.7	206.402	435.227	15.8555
GL563091:11756610-11758745	RPRC010293	SmD1	mRNA	535	4343	116.48	217.72	2987	116.29	217.364	435.084	0.251122
GL563180:310074-310749	RPRC005878	CG15168	mRNA	523	4069	109.14	208.681	3039	118.32	226.233	434.914	12.4115
GL562792:811211-812917	RPRC001189	Surf6	mRNA	781	5917	158.7	203.201	4618	179.8	230.218	433.419	19.1037
GL562485:802942-829487	RPRC009301		mRNA	993	6116	164.04	165.196	6818	265.45	267.321	432.518	72.2132
GL563100:9435-17719	RPRC006658	NUCB1	mRNA	2139	19415	520.73	243.446	10357	403.23	188.513	431.959	38.8429
GL562951:1801744-1840592	RPRC001427	CG17068	mRNA	903	7837	210.2	232.78	4605	179.29	198.549	431.329	24.2045
GL562849:1725222-1728531	RPRC003675	CG6693	mRNA	946	7350	197.14	208.393	5415	210.83	222.865	431.258	10.2329
GL562992:153925-157170	RPRC007039	CG14641	mRNA	1269	9729	260.94	205.626	7354	286.32	225.626	431.253	14.1421
GL563035:555951-563359	RPRC007839	erl-1	mRNA	1117	9011	241.69	216.374	6142	239.13	214.082	430.457	1.62058
GL562941:265496-272242	RPRC011418	Nnp-1	mRNA	1789	13710	367.72	205.545	10306	401.25	224.287	429.832	13.2528
GL563032:64857-67281	RPRC000187	CG5676	mRNA	202	1661	44.55	220.545	1084	42.2	208.911	429.455	8.22624
GL562987:321032-322177	RPRC005198		mRNA	267	2229	59.78	223.895	1406	54.74	205.019	428.914	13.3476
GL562209:240933-248354	RPRC014014	Non1	mRNA	2204	17524	470.01	213.253	12199	474.95	215.495	428.748	1.58489
GL562777:693926-696329	RPRC008314	Rab7	mRNA	621	5086	136.41	219.662	3333	129.77	208.969	428.631	7.56069
GL563066:202171-208248	RPRC000305	CG1941	mRNA	1194	9568	256.62	214.925	6553	255.13	213.677	428.601	0.882403
GL563019:1157372-1173656	RPRC000049	ndl	mRNA	4760	36825	987.69	207.498	26993	1050.93	220.784	428.282	9.39442
GL563088:3211333-3213246	RPRC010412	CG15012	mRNA	634	5201	139.5	220.032	3385	131.79	207.871	427.902	8.59904
GL562020:38745-42357	RPRC014448		mRNA	252	1971	52.86	209.762	1412	54.97	218.135	427.897	5.92062
GL563091:8131710-8133532	RPRC013576	CG6443	mRNA	1005	8037	215.56	214.488	5492	213.82	212.756	427.244	1.22424
GL563066:1040380-1041183	RPRC011708		mRNA	722	5942	159.37	220.734	3806	148.18	205.235	425.97	10.9592
GL563076:2084031-2084459	RPRC011060	AP-2sigma	mRNA	428	3218	86.31	201.659	2464	95.93	224.136	425.794	15.8934
GL561959:19256-19904	RPRC006627		mRNA	416	6534	175.25	421.274	47	1.83	4.39904	425.673	294.775
GL563080:85556-87004	RPRC001789	CG6479	mRNA	1448	11226	301.09	207.935	8093	315.09	217.604	425.539	6.83667
GL562567:53649-55955	RPRC003078	CG5862	mRNA	542	4125	110.64	204.133	3074	119.68	220.812	424.945	11.7938
GL562816:840387-842728	RPRC003916	CHORD	mRNA	1153	8397	225.22	195.334	6791	264.4	229.315	424.649	24.0281
GL550033:14657-31368	RPRC000676	DIP1	mRNA	1731	12847	344.57	199.058	10013	389.84	225.211	424.269	18.4926
GL563037:619238-620404	RPRC005828	Roe1	mRNA	763	6358	170.53	223.499	3932	153.09	200.642	424.142	16.1624
GL562860:43491-44107	RPRC004273	CG9548	mRNA	415	3184	85.4	205.783	2323	90.44	217.928	423.711	8.58751
GL562589:174985-191687	RPRC010026		mRNA	446	3459	92.77	208.004	2470	96.17	215.628	423.632	5.3905
GL563029:1399510-1411384	RPRC015307	CG6664	mRNA	1448	11439	306.81	211.885	7865	306.21	211.471	423.356	0.293
GL562978:1197054-1205433	RPRC007372	Thiolase	mRNA	1546	11950	320.51	207.316	8563	333.39	215.647	422.962	5.89103
GL562951:585825-587650	RPRC013174	lolal	mRNA	727	6007	161.11	221.609	3759	146.35	201.307	422.916	14.3561
GL563004:291070-403275	RPRC006124	Pka-R1	mRNA	1285	9841	263.95	205.409	7174	279.31	217.362	422.77	8.45226
GL562900:135416-142239	RPRC009950	Srp68	mRNA	1778	14830	397.76	223.712	9077	353.4	198.763	422.475	17.6419
GL563168:1002950-1003995	RPRC006309	CG32276	mRNA	591	5036	135.07	228.545	2943	114.58	193.875	422.42	24.5154
GL562999:924262-925865	RPRC010094	CoVIb	mRNA	492	3790	101.65	206.606	2727	106.17	215.793	422.398	6.49618
GL563049:558704-564768	RPRC015257	Sar1	mRNA	673	5495	147.38	218.99	3505	136.46	202.764	421.753	11.4734
GL549165:33211-33531	RPRC007529		mRNA	320	2567	68.85	215.156	1694	65.95	206.094	421.25	6.40816
GL562938:637910-642718	RPRC006528	CG14767	mRNA	918	8114	217.63	237.07	4335	168.78	183.856	420.926	37.6276
GL562503:592175-592993	RPRC005895	vib	mRNA	818	6814	182.76	223.423	4149	161.54	197.482	420.905	18.3433
GL562846:64870-74163	RPRC009575	Bx42	mRNA	1729	12609	338.19	195.599	9981	388.6	224.754	420.353	20.6161
GL563058:54866-63599	RPRC003805	Snx3	mRNA	550	4378	117.42	213.491	2912	113.37	206.127	419.618	5.20688
GL551091:25715-64541	RPRC000300		mRNA	504	3830	102.73	203.829	2786	108.47	215.218	419.048	8.05316
GL562783:359710-362547	RPRC001176	geminin	mRNA	556	4132	110.83	199.335	3134	122.02	219.46	418.795	14.2312
GL563037:633562-636245	RPRC005826	CG7059	mRNA	994	7619	204.35	205.584	5443	211.92	213.199	418.783	5.38511
GL563178:4387570-4387875	RPRC002948		mRNA	305	2480	66.52	218.098	1571	61.16	200.525	418.623	12.4265
GL563092:6770817-6778953	RPRC006334	Dgp-1	mRNA	1809	14130	378.98	209.497	9706	377.89	208.894	418.391	0.426062
GL563077:2842409-2847486	RPRC007265	Gint3	mRNA	492	3994	107.12	217.724	2532	98.58	200.366	418.089	12.2738
GL563067:819362-823056	RPRC013818	ifc	mRNA	1180	8845	237.23	201.042	6577	256.07	217.008	418.051	11.2897
GL562714:397410-400284	RPRC010076	128up	mRNA	1277	10257	275.1	215.427	6643	258.64	202.537	417.964	9.11431
GL562526:35561-41476	RPRC007277	RpA-70	mRNA	1897	13840	371.2	195.677	10827	421.53	222.209	417.886	18.7605
GL563191:871393-885128	RPRC013417	CG6287	mRNA	1715	13062	350.34	204.28	9391	365.63	213.195	417.475	6.30418
GL563142:319023-327292	RPRC004998	Glycogenin	mRNA	1137	8203	220.01	193.5	6516	253.69	223.122	416.623	20.9458
GL562792:162646-165607	RPRC005954	CG7379	mRNA	1022	7094	190.27	186.174	6041	235.2	230.137	416.311	31.0864
GL551845:14955-15311	RPRC004859	CG12848	mRNA	356	2680	71.88	201.91	1960	76.31	214.354	416.264	8.79911
GL562863:287501-291749	RPRC006902	tsu	mRNA	889	6952	186.46	209.741	4708	183.3	206.187	415.928	2.51345
GL563091:12177830-12178396	RPRC010355	CG31229	mRNA	566	4178	112.06	197.986	3166	123.26	217.774	415.76	13.9922
GL561348:3450-6813	RPRC003403	CG1707	mRNA	593	4349	116.65	196.712	3336	129.88	219.022	415.734	15.7758
GL562863:173857-178440	RPRC006895	Ogg1	mRNA	1233	10513	281.97	228.686	5883	229.05	185.766	414.453	30.3488
GL553478:53971-63443	RPRC014123	CG8289	mRNA	899	6145	164.82	183.337	5332	207.59	230.912	414.249	33.6407
GL563179:691605-693764	RPRC010722	CG2789	mRNA	721	5777	154.95	214.91	3687	143.55	199.098	414.008	11.1803
GL562951:893868-906316	RPRC001420	nsr	mRNA	1069	7531	201.99	188.952	6171	240.26	224.752	413.704	25.3143
GL562642:152388-152938	RPRC013776	Tim8	mRNA	466	3744	100.42	215.494	2372	92.35	198.176	413.67	12.2454
GL563091:1392413-1392724	RPRC013376	CG14817	mRNA	242	1836	49.24	203.471	1305	50.81	209.959	413.43	4.58743
GL563042:743077-747768	RPRC008762	l(1)G0255	mRNA	1658	12557	336.79	203.13	8939	348.03	209.91	413.04	4.79366
GL562400:239740-243970	RPRC005493	CG3214	mRNA	522	4196	112.54	215.594	2647	103.06	197.433	413.027	12.8417
GL562986:65951-69034	RPRC010967		mRNA	399	3104	83.25	208.647	2094	81.53	204.336	412.982	3.04818
GL562661:438298-439005	RPRC017161		pseudogene	703	5239	140.52	199.886	3841	149.54	212.717	412.603	9.07269
GL563078:1651121-1654035	RPRC009051	Catsup	mRNA	1019	8669	232.51	228.175	4822	187.74	184.239	412.414	31.0669
GL563178:2894954-2897382	RPRC003357	map-2	mRNA	470	3368	90.33	192.191	2656	103.41	220.021	412.213	19.6786
GL562664:281193-286165	RPRC013057	eIF2B-gamma	mRNA	1601	11857	318.02	198.638	8771	341.49	213.298	411.936	10.3659
GL562951:1468635-1470206	RPRC011969	CG8680	mRNA	488	3914	104.98	215.123	2462	95.85	196.414	411.537	13.2293
GL562816:1016502-1021725	RPRC003961		mRNA	1449	10961	293.99	202.892	7764	302.28	208.613	411.504	4.04549
GL562942:1077278-1079219	RPRC007726	Rpn8	mRNA	976	7648	205.13	210.174	5046	196.46	201.291	411.465	6.28137
GL562849:762331-765745	RPRC008476	TfIIEbeta	mRNA	898	6890	184.8	205.791	4731	184.19	205.111	410.902	0.480329
GL563028:919020-923828	RPRC003099	Caf1-105	mRNA	1259	9290	249.17	197.911	6886	268.1	212.947	410.858	10.6319
GL562938:12557-13607	RPRC006556	CG9922	mRNA	442	3477	93.26	210.995	2264	88.15	199.434	410.43	8.17492
GL563173:7907-10371	RPRC005845	CG7580	mRNA	519	3970	106.48	205.164	2730	106.29	204.798	409.961	0.258864
GL562863:217804-218798	RPRC006888	Bin1	mRNA	824	6330	169.78	206.044	4310	167.8	203.641	409.684	1.69912
GL562902:802021-805978	RPRC013678	Adk2	mRNA	849	6927	185.79	218.834	4142	161.26	189.941	408.775	20.4303
GL562975:922672-1008395	RPRC013610	Clic	mRNA	941	7144	191.61	203.624	4957	192.99	205.09	408.714	1.03699
GL562501:670812-671249	RPRC010054	RpL26	mRNA	437	3363	90.2	206.407	2268	88.3	202.059	408.467	3.07438
GL563012:1585168-1585686	RPRC010143	Surf4	mRNA	425	3294	88.35	207.882	2189	85.23	200.541	408.424	5.191
GL563123:204346-209629	RPRC005317	eff	mRNA	552	4290	115.06	208.442	2833	110.3	199.819	408.261	6.09751
GL562951:1771154-1772463	RPRC011960		mRNA	648	4895	131.29	202.608	3413	132.88	205.062	407.67	1.73503
GL563017:503072-512418	RPRC006239	bel	mRNA	2088	15347	411.62	197.136	11289	439.52	210.498	407.634	9.44841
GL563071:224902-231049	RPRC013697	CG8306	mRNA	1575	12556	336.77	213.822	7826	304.69	193.454	407.276	14.4025
GL563176:3448762-3452505	RPRC011590	Vps4	mRNA	1340	9545	256.01	191.052	7435	289.47	216.022	407.075	17.6566
GL563000:309089-319179	RPRC001522	CG30380	mRNA	271	2114	56.7	209.225	1374	53.49	197.38	406.605	8.37569
GL562750:339452-342022	RPRC014450	ZK795.3	mRNA	966	6797	182.3	188.716	5395	210.05	217.443	406.159	20.3129
GL562771:150741-153484	RPRC006898	Rpt1	mRNA	1477	11415	306.16	207.285	7538	293.48	198.7	405.985	6.07049
GL562515:203153-205673	RPRC012922	Prx3	mRNA	662	5235	140.41	212.1	3296	128.33	193.852	405.952	12.9031
GL563076:2644333-2651485	RPRC001771	CG31961	mRNA	1036	7718	207.01	199.817	5472	213.04	205.637	405.454	4.11569
GL563066:1476372-1476845	RPRC011731	snRNP-U1-C	mRNA	473	3591	96.31	203.615	2451	95.43	201.755	405.37	1.31555
GL563042:758730-763284	RPRC008760	CG13369	mRNA	984	7143	191.58	194.695	5320	207.13	210.498	405.193	11.1743
GL562818:61208-67531	RPRC006700	Cdc37	mRNA	1121	8495	227.85	203.256	5814	226.36	201.927	405.183	0.939865
GL562589:194011-198824	RPRC010028	Ntf-2r	mRNA	619	4662	125.04	202.003	3227	125.64	202.973	404.976	0.685402
GL562957:1339209-1369001	RPRC008226	fus	mRNA	1953	17203	461.4	236.252	8431	328.25	168.075	404.327	48.2085
GL563083:1959286-1961262	RPRC002460	aub	mRNA	1878	13396	359.3	191.321	10255	399.26	212.599	403.919	15.0458
GL563046:1373078-1444235	RPRC005063		mRNA	664	4250	113.99	171.672	3960	154.18	232.199	403.87	42.7991
GL562567:96593-101742	RPRC003074	CG6812	mRNA	1032	7433	199.36	193.178	5579	217.21	210.475	403.653	12.2305
GL562485:248244-251178	RPRC009292	CG32409	mRNA	1044	7672	205.77	197.098	5535	215.5	206.418	403.515	6.59018
GL562937:388634-389099	RPRC005750		mRNA	465	4114	110.34	237.29	1982	77.17	165.957	403.247	50.4403
GL563086:2259127-2264027	RPRC001813	dgt1	mRNA	1080	7738	207.54	192.167	5853	227.88	211	403.167	13.3172
GL562996:1614879-1617409	RPRC005058	CG11779	mRNA	1419	10394	278.78	196.462	7530	293.17	206.603	403.066	7.17073
GL562930:760691-767212	RPRC001368	CG9715	mRNA	1613	12134	325.45	201.767	8316	323.77	200.725	402.492	0.736478
GL562918:1276687-1280612	RPRC005816	Oda	mRNA	795	5841	156.66	197.057	4186	162.98	205.006	402.063	5.62128
GL563092:6695515-6706164	RPRC006380	Ssrp	mRNA	2259	15868	425.6	188.402	12397	482.66	213.661	402.063	17.8608
GL562849:236678-247588	RPRC013373	wmd	mRNA	1029	7224	193.76	188.299	5647	219.86	213.664	401.963	17.9354
GL562941:95711-97502	RPRC011419	CG31249	mRNA	839	6582	176.54	210.417	4117	160.29	191.049	401.466	13.6955
GL563049:1367895-1371616	RPRC002625	CG40042	mRNA	739	5074	136.09	184.154	4120	160.41	217.064	401.218	23.2704
GL562479:186077-188210	RPRC008170	CG7770	mRNA	550	4314	115.71	210.382	2692	104.81	190.564	400.945	14.0136
GL562959:650405-654868	RPRC001444	CG34334	mRNA	867	6725	180.37	208.039	4295	167.22	192.872	400.911	10.7249
GL562962:696374-697654	RPRC007054	Pi4KIIalpha	mRNA	702	5617	150.65	214.601	3354	130.58	186.011	400.613	20.216
GL563143:238201-238987	RPRC005088	mRpS34	mRNA	626	4521	121.26	193.706	3316	129.1	206.23	399.936	8.85578
GL562336:9578-10732	RPRC012351	Spf45	mRNA	1050	7464	200.19	190.657	5627	219.08	208.648	399.305	12.7212
GL562662:303861-308934	RPRC013484	Eno	mRNA	1527	11252	301.79	197.636	7865	306.21	200.53	398.166	2.04677
GL562648:114263-118460	RPRC013852	ife-1	mRNA	659	5366	143.92	218.392	3043	118.47	179.772	398.164	27.3078
GL562850:206802-208705	RPRC006896	Chmp1	mRNA	614	4701	126.09	205.358	3040	118.36	192.769	398.127	8.90217
GL562970:150036-164809	RPRC001457	msk	mRNA	1624	12309	330.14	203.288	8097	315.25	194.119	397.408	6.48326
GL563143:243087-245277	RPRC005086	Sptr	mRNA	795	6529	175.12	220.277	3613	140.67	176.943	397.22	30.6413
GL563076:2185809-2188274	RPRC010674	CG12400	mRNA	487	3556	95.38	195.852	2516	97.96	201.15	397.002	3.74607
GL562788:227882-231117	RPRC011753	CG32687	mRNA	1091	7757	208.05	190.697	5768	224.57	205.839	396.535	10.7071
GL563041:328503-331888	RPRC014243	Snap29	mRNA	754	4860	130.35	172.878	4326	168.43	223.382	396.26	35.7117
GL562692:552690-555545	RPRC001087	CG15296	mRNA	393	3018	80.95	205.98	1915	74.56	189.72	395.7	11.4972
GL563091:4564192-4564688	RPRC014257		mRNA	496	3635	97.49	196.552	2534	98.66	198.911	395.464	1.66797
GL562567:62244-65356	RPRC003075	CG12909	mRNA	1516	11254	301.85	199.109	7645	297.65	196.339	395.449	1.959
GL549486:58420-76921	RPRC012556	Pka-C3	mRNA	1061	7195	192.98	181.885	5783	225.15	212.205	394.09	21.4398
GL563092:6849405-6851035	RPRC006304		mRNA	448	3326	89.21	199.129	2235	87.02	194.241	393.371	3.45662
GL562985:87334-88940	RPRC014793	mRpL20	mRNA	528	4154	111.42	211.023	2472	96.24	182.273	393.295	20.3293
GL562938:491871-497163	RPRC006646		mRNA	1646	12841	344.41	209.241	7776	302.75	183.931	393.171	17.8968
GL562941:164448-166740	RPRC011422		mRNA	539	3993	107.1	198.701	2692	104.81	194.453	393.154	3.00422
GL563178:2946335-2948281	RPRC003402	Srp72	mRNA	1946	14718	394.75	202.852	9497	369.75	190.005	392.857	9.08411
GL562769:407096-408391	RPRC002553	Ts	mRNA	742	5563	149.21	201.092	3651	142.15	191.577	392.668	6.728
GL563089:701970-702746	RPRC006090	CG31548	mRNA	776	5866	157.33	202.745	3785	147.36	189.897	392.642	9.08486
GL563187:373367-388257	RPRC008742	Atg3	mRNA	963	7190	192.84	200.249	4757	185.21	192.326	392.575	5.60252
GL563063:231665-233654	RPRC007848	wbl	mRNA	829	5991	160.69	193.836	4231	164.73	198.709	392.545	3.44597
GL563089:703762-707244	RPRC001832	CG5569	mRNA	408	2845	76.31	187.034	2153	83.82	205.441	392.475	13.0156
GL562846:351126-357357	RPRC009602	CG32982	mRNA	828	6237	167.28	202.029	4044	157.45	190.157	392.186	8.39476
GL563168:2258337-2266377	RPRC013965	Aats-lys	mRNA	1766	12257	328.75	186.155	9335	363.44	205.798	391.954	13.8899
GL562934:263179-263934	RPRC001378		mRNA	755	5223	140.09	185.55	3995	155.54	206.013	391.563	14.4699
GL562989:315326-318665	RPRC007294	CG14977	mRNA	444	3117	83.6	188.288	2310	89.94	202.568	390.856	10.097
GL562850:204379-205239	RPRC006996	Sec13	mRNA	860	6858	183.94	213.884	3900	151.84	176.558	390.442	26.3932
GL562919:57835-61648	RPRC010401	CaBP1	mRNA	1496	10102	270.95	181.116	8035	312.83	209.111	390.227	19.7952
GL563154:379365-385035	RPRC010974		mRNA	275	2066	55.41	201.491	1331	51.82	188.436	389.927	9.23096
GL562846:98092-99507	RPRC009653	Rpn3	mRNA	1415	10079	270.33	191.046	7185	279.74	197.696	388.742	4.70239
GL563046:886357-936844	RPRC005149		mRNA	253	1899	50.93	201.304	1217	47.38	187.273	388.577	9.92185
GL562810:290275-314297	RPRC009872	CG4627	mRNA	719	4746	127.29	177.038	3893	151.57	210.807	387.844	23.8784
GL561991:18216-27337	RPRC003319	Drip	mRNA	913	6954	186.51	204.283	4303	167.53	183.494	387.777	14.6998
GL562726:623059-624890	RPRC015174	CG14434	mRNA	558	3862	103.58	185.627	2894	112.67	201.918	387.545	11.519
GL562933:415779-420558	RPRC005385		mRNA	688	4444	119.19	173.241	3784	147.32	214.128	387.369	28.9112
GL563092:6780915-6781598	RPRC006576		mRNA	683	4824	129.39	189.444	3459	134.67	197.174	386.618	5.46636
GL562400:55105-61642	RPRC005517	CSN5	mRNA	1211	8352	224.01	184.979	6263	243.84	201.354	386.334	11.5788
GL563076:1518763-1519541	RPRC000453	CG34228	mRNA	508	3484	93.44	183.937	2630	102.4	201.575	385.512	12.4718
GL552771:2430-2857	RPRC013603		mRNA	291	2161	57.96	199.175	1392	54.2	186.254	385.43	9.1365
GL562487:204618-270011	RPRC010237		mRNA	1751	11884	318.74	182.033	9130	355.46	203.004	385.037	14.8286
GL563027:68627-71163	RPRC004936	CG7339	mRNA	684	4965	133.17	194.693	3342	130.12	190.234	384.927	3.15303
GL563000:654820-661864	RPRC007987	CG4743	mRNA	929	6758	181.26	195.113	4522	176.06	189.516	384.629	3.95797
GL562789:193770-194284	RPRC012390		mRNA	373	2730	73.22	196.3	1797	69.96	187.56	383.861	6.18008
GL563073:1937943-1948557	RPRC015316	Caf1	mRNA	1587	11086	297.34	187.36	7996	311.31	196.163	383.522	6.2245
GL562987:325583-325849	RPRC002081	Ccdc56	mRNA	266	1757	47.12	177.143	1408	54.82	206.09	383.233	20.4689
GL562932:405004-405067	RPRC011235		mRNA	63	484	12.98	206.032	286	11.13	176.667	382.698	20.7642
GL553478:47147-49759	RPRC014125	mRpL28	mRNA	912	6419	172.16	188.772	4542	176.84	193.904	382.675	3.62857
GL563079:519014-527973	RPRC012052	Ctr1A	mRNA	713	5215	139.87	196.171	3409	132.72	186.143	382.314	7.0909
GL562267:294290-299022	RPRC014367	smo-1	mRNA	530	3914	104.98	198.075	2504	97.49	183.943	382.019	9.99289
GL551706:11749-16526	RPRC006554	Prosalpha3T	mRNA	841	6064	162.64	193.389	4071	158.5	188.466	381.855	3.48088
GL562630:35571-36451	RPRC009520	l(1)G0230	mRNA	562	4157	111.5	198.399	2648	103.1	183.452	381.851	10.5689
GL563085:1326567-1336420	RPRC006759		mRNA	1191	7834	210.12	176.423	6281	244.54	205.323	381.746	20.4354
GL562798:8424-14455	RPRC011302	wal	mRNA	1045	7844	210.39	201.33	4842	188.52	180.402	381.732	14.7985
GL562609:73052-75381	RPRC001024		mRNA	400	2905	77.92	194.8	1916	74.6	186.5	381.3	5.86899
GL562464:400459-404575	RPRC014517		mRNA	325	2162	57.99	178.431	1692	65.88	202.708	381.138	17.1664
GL563091:11844887-11845323	RPRC010334		mRNA	248	1622	43.5	175.403	1308	50.93	205.363	380.766	21.1847
GL553478:38051-41016	RPRC000392	inc	mRNA	526	4000	107.28	203.954	2387	92.93	176.673	380.627	19.2908
GL550134:16154-24129	RPRC009934	Cat	mRNA	1386	10096	270.79	195.375	6557	255.29	184.192	379.567	7.90776
GL560268:6530-6985	RPRC011790	ben	mRNA	455	3350	89.85	197.473	2126	82.77	181.912	379.385	11.0029
GL553097:30-320	RPRC008530		mRNA	290	1232	33.04	113.931	1975	76.89	265.138	379.069	106.919
GL552302:6751-15071	RPRC006804	MESR3	mRNA	553	3756	100.74	182.17	2795	108.82	196.781	378.951	10.3317
GL562949:101995-105066	RPRC013813		mRNA	3071	19536	523.98	170.622	16429	639.64	208.284	378.906	26.6311
GL562519:96159-100849	RPRC011907	CG30160	mRNA	680	4638	124.4	182.941	3420	133.15	195.809	378.75	9.0988
GL563078:1656938-1660124	RPRC008947	Sec61beta	mRNA	528	4524	121.34	229.811	2019	78.61	148.883	378.693	57.2248
GL562503:468364-471355	RPRC005795	Nup44A	mRNA	933	6229	167.07	179.068	4773	185.83	199.175	378.242	14.2179
GL563008:1566125-1573818	RPRC008458	M02B1.3	mRNA	531	3691	99	186.441	2612	101.69	191.507	377.947	3.58214
GL563066:1643283-1667306	RPRC011728		mRNA	270	3768	101.06	374.296	23	0.9	3.33333	377.63	262.31
GL562785:559046-559441	RPRC010823	mRpL54	mRNA	395	2615	70.14	177.57	2029	79	200	377.57	15.8607
GL562849:2038328-2064723	RPRC001246	Irp-1B	mRNA	2684	18076	484.82	180.633	13563	528.06	196.744	377.377	11.3917
GL563187:328108-331350	RPRC008751	mRpL37	mRNA	1287	8833	236.91	184.079	6388	248.71	193.248	377.327	6.48319
GL562865:539980-553336	RPRC007874	ref(2)P	mRNA	1453	9069	243.24	167.405	7834	305.01	209.917	377.323	30.0606
GL553733:10058-21207	RPRC010837	tre-1	mRNA	305	2022	54.23	177.803	1561	60.78	199.279	377.082	15.1854
GL563031:2331014-2333789	RPRC004710	CG1354	mRNA	948	6607	177.21	186.93	4626	180.11	189.989	376.92	2.16309
GL563074:1427807-1431420	RPRC009470	CG6712	mRNA	747	5171	138.69	185.663	3668	142.81	191.178	376.841	3.89997
GL562978:526378-528927	RPRC003264	CG6040	mRNA	1195	8698	233.29	195.222	5574	217.02	181.607	376.828	9.6273
GL563191:430745-455631	RPRC013843		mRNA	1294	9496	254.69	196.824	5978	232.74	179.861	376.685	11.9946
GL562668:48613-58961	RPRC001064	Hnf4	mRNA	971	5721	153.44	158.023	5451	212.23	218.568	376.591	42.8124
GL562827:508078-511483	RPRC015223	Pino	mRNA	399	3266	87.6	219.549	1606	62.53	156.717	376.266	44.429
GL563051:830600-840389	RPRC008537	CG14207	mRNA	573	3840	102.99	179.738	2890	112.52	196.37	376.108	11.7604
GL562868:776242-776934	RPRC014694		mRNA	692	4999	134.08	193.757	3231	125.79	181.777	375.535	8.47098
GL562951:1496663-1507710	RPRC012027	Aats-ala	mRNA	3039	21542	577.78	190.122	14462	563.06	185.278	375.4	3.42501
GL563143:1051014-1052019	RPRC001950	CG12935	mRNA	375	2695	72.28	192.747	1759	68.48	182.613	375.36	7.16535
GL563029:202009-204917	RPRC008131	Tim9a	mRNA	507	3668	98.38	194.043	2360	91.88	181.223	375.266	9.06547
GL562933:1009969-1011823	RPRC005473	EloC	mRNA	566	4050	108.63	191.926	2661	103.6	183.039	374.965	6.28401
GL563046:1679-2199	RPRC001647	CG4038	mRNA	354	2491	66.81	188.729	1687	65.68	185.537	374.266	2.25715
GL562679:355046-401699	RPRC001067	CG13344	mRNA	642	4609	123.62	192.555	2994	116.57	181.573	374.128	7.76496
GL563088:620230-628212	RPRC003724	msl-3	mRNA	1918	13238	355.06	185.12	9301	362.12	188.801	373.921	2.6028
GL562985:511178-511726	RPRC014830	Vps29	mRNA	548	3690	98.97	180.602	2719	105.86	193.175	373.777	8.89045
GL562651:155875-156678	RPRC008905		mRNA	456	3222	86.42	189.518	2158	84.02	184.254	373.772	3.72161
GL563031:2101274-2108041	RPRC004732	Tif-IA	mRNA	2058	14080	377.64	183.499	10053	391.4	190.185	373.683	4.72779
GL562966:359667-366773	RPRC004700	CG31694	mRNA	1620	12284	329.47	203.377	7078	275.57	170.105	373.481	23.5266
GL562795:11858-15802	RPRC011767	heix	mRNA	768	5756	154.38	201.016	3391	132.02	171.901	372.917	20.5871
GL562966:380105-439126	RPRC004722	Scamp	mRNA	429	3074	82.45	192.191	1991	77.52	180.699	372.89	8.12596
GL562913:796852-802946	RPRC012234	Ubc2	mRNA	776	5681	152.37	196.353	3518	136.97	176.508	372.861	14.0328
GL563086:2265369-2265680	RPRC001814		mRNA	311	2148	57.61	185.241	1497	58.28	187.395	372.637	1.52335
GL563080:2454678-2455373	RPRC014477	CG42516	mRNA	626	4409	118.25	188.898	2948	114.78	183.355	372.252	3.91959
GL563084:1441977-1446002	RPRC007416	CG11588	mRNA	926	6534	175.25	189.255	4342	169.05	182.559	371.814	4.73441
GL562894:433098-434030	RPRC012165	Rpn10	mRNA	523	3485	93.47	178.719	2592	100.92	192.964	371.683	10.0726
GL561378:25069-33246	RPRC010944	CG8298	mRNA	1783	12375	331.91	186.153	8466	329.61	184.863	371.015	0.91214
GL562795:5756-7157	RPRC011807		mRNA	343	2530	67.86	197.843	1525	59.37	173.09	370.933	17.5024
GL562736:320063-324146	RPRC009156	CG10298	mRNA	1044	8039	215.62	206.533	4408	171.62	164.387	370.92	29.8014
GL562968:1696296-1708450	RPRC005242	Cdc5	mRNA	2405	15607	418.6	174.054	12145	472.85	196.611	370.665	15.9503
GL562987:319459-319971	RPRC005188	MED21	mRNA	512	3369	90.36	176.484	2551	99.32	193.984	370.469	12.3744
GL552072:57925-59289	RPRC012733	CG5044	mRNA	1216	9053	242.81	199.679	5332	207.59	170.715	370.395	20.4805
GL563086:3178740-3184191	RPRC011480	CG3792	mRNA	798	5428	145.59	182.444	3850	149.89	187.832	370.276	3.81022
GL563051:806838-808555	RPRC008501	Vps2	mRNA	416	2932	78.64	189.038	1935	75.34	181.106	370.144	5.60926
GL563030:833618-837658	RPRC008737	Eaf	mRNA	926	6585	176.62	190.734	4266	166.09	179.363	370.097	8.04086
GL563089:784223-789194	RPRC005959	CG4169	mRNA	1431	10095	270.76	189.21	6648	258.83	180.874	370.084	5.89503
GL563092:4521906-4527645	RPRC001894	CG11851	mRNA	1329	9044	242.57	182.521	6401	249.21	187.517	370.038	3.53287
GL562667:147729-152182	RPRC011530	Arpc2	mRNA	980	6634	177.93	181.561	4732	184.23	187.99	369.551	4.54569
GL563105:359671-372223	RPRC007402	CG17259	mRNA	1637	11259	301.98	184.472	7759	302.09	184.539	369.01	0.0475148
GL562730:288310-291640	RPRC013651	CG4666	mRNA	720	5382	144.35	200.486	3115	121.28	168.444	368.931	22.6569
GL563016:307397-310406	RPRC014878	LSm7	mRNA	424	2803	75.18	177.311	2083	81.1	191.274	368.585	9.87281
GL563000:748139-748925	RPRC007986	unc-85	mRNA	452	3227	86.55	191.482	2056	80.05	177.102	368.584	10.1686
GL563178:2938968-2940287	RPRC003349	CG7215	mRNA	538	3500	93.87	174.48	2676	104.19	193.662	368.141	13.5638
GL555279:16387-35668	RPRC000584	Pp2A-29B	mRNA	1819	12103	324.62	178.461	8852	344.64	189.467	367.927	7.78245
GL563042:665457-670209	RPRC001639		mRNA	463	3051	81.83	176.739	2273	88.5	191.145	367.883	10.1866
GL562524:59730-166375	RPRC005228	hts	mRNA	2463	17266	463.09	188.019	11343	441.62	179.302	367.32	6.16386
GL563138:3184-5907	RPRC004671	metl	mRNA	936	6227	167.02	178.44	4538	176.68	188.761	367.201	7.2977
GL562756:351514-354053	RPRC005922	thoc7	mRNA	754	4900	131.42	174.297	3728	145.14	192.493	366.79	12.8667
GL562830:13929-14918	RPRC004796	abcf-3	mRNA	620	3765	100.98	162.871	3246	126.38	203.839	366.71	28.9686
GL562887:366459-372035	RPRC003479	hoe2	mRNA	2030	13887	372.47	183.483	9541	371.47	182.99	366.473	0.348328
GL563045:203408-211426	RPRC001644	CG33181	mRNA	1351	9202	246.81	182.687	6361	247.66	183.316	366.003	0.444886
GL562953:582841-583596	RPRC014918	Jra	mRNA	755	4529	121.47	160.887	3966	154.41	204.517	365.404	30.8505
GL562986:451802-455488	RPRC010810	Gclm	mRNA	866	5400	144.83	167.24	4396	171.15	197.633	364.873	21.4908
GL562596:251136-255803	RPRC000348	Gtp-bp	mRNA	1839	13983	375.04	203.937	7597	295.78	160.837	364.774	30.476
GL563191:471827-472108	RPRC000054	CG15434	mRNA	281	1943	52.11	185.445	1294	50.38	179.288	364.733	4.35336
GL562642:74755-81559	RPRC013782	CG3662	mRNA	890	5832	156.42	175.753	4314	167.96	188.719	364.472	9.16855
GL563146:308065-314035	RPRC001953	ball	mRNA	1412	9321	250	177.054	6797	264.63	187.415	364.469	7.32647
GL563092:3379444-3386988	RPRC005811	Rpn2	mRNA	1323	8546	229.21	173.25	6478	252.21	190.635	363.885	12.2929
GL562988:1662253-1668612	RPRC007388	amx-1	mRNA	767	4646	124.61	162.464	3964	154.33	201.213	363.677	27.3992
GL563074:1215191-1222633	RPRC009517		mRNA	209	925	24.81	118.708	1313	51.12	244.593	363.301	89.0143
GL563030:505620-509996	RPRC010360	OstDelta	mRNA	1954	14527	389.63	199.401	8211	319.68	163.603	363.004	25.3133
GL563092:8639619-8655825	RPRC001905		mRNA	875	5890	157.98	180.549	4091	159.28	182.034	362.583	1.05056
GL562982:610780-611496	RPRC005142	CG12479	mRNA	334	2249	60.32	180.599	1561	60.78	181.976	362.575	0.97386
GL552072:67002-70286	RPRC012736	Syx5	mRNA	1145	8070	216.45	189.039	5095	198.37	173.249	362.288	11.1655
GL563069:441456-448979	RPRC015008	PHGPx	mRNA	724	4561	122.33	168.964	3593	139.89	193.218	362.182	17.1503
GL562899:53824-58778	RPRC007005		mRNA	775	5160	138.4	178.581	3643	141.83	183.006	361.587	3.12952
GL563029:1377035-1383589	RPRC015308	Pdxk	mRNA	1036	7258	194.67	187.905	4617	179.76	173.514	361.419	10.1766
GL562785:1327915-1332250	RPRC001181	RnrL	mRNA	1300	8668	232.49	178.838	6092	237.18	182.446	361.285	2.55102
GL562249:163-6768	RPRC008211	Bub3	mRNA	1101	7235	194.05	176.249	5228	203.54	184.868	361.117	6.09486
GL563191:3771092-3775958	RPRC003756	Dbp80	mRNA	1157	7780	208.67	180.354	5353	208.41	180.13	360.484	0.1589
GL563146:299942-301264	RPRC011139	CG15863	mRNA	541	3520	94.41	174.51	2583	100.57	185.896	360.407	8.05135
GL563191:1710941-1711759	RPRC009676	CG10340	mRNA	818	5218	139.95	171.088	3963	154.29	188.619	359.707	12.396
GL562913:830989-831968	RPRC012226	CG12393	mRNA	687	4438	119.03	173.261	3289	128.05	186.39	359.651	9.28399
GL569256:613-1093	RPRC004132	Tim17b2	mRNA	480	3024	81.11	168.979	2349	91.45	190.521	359.5	15.2323
GL563008:1592612-1597965	RPRC008456	CG11377	mRNA	547	3709	99.48	181.865	2495	97.14	177.587	359.452	3.02492
GL563083:753490-775364	RPRC007893	CG13900	mRNA	3607	23905	641.16	177.754	16823	654.98	181.586	359.34	2.70924
GL563084:440603-476021	RPRC012426	d4	mRNA	1642	11210	300.67	183.112	7429	289.24	176.151	359.263	4.92219
GL562903:327821-343265	RPRC004302		mRNA	117	781	20.95	179.06	541	21.06	180	359.06	0.664801
GL563066:579785-586049	RPRC006029		mRNA	1163	7415	198.88	171.006	5615	218.61	187.971	358.977	11.9959
GL563168:1947017-1955830	RPRC006225	Mtpalpha	mRNA	2551	17147	459.9	180.282	11708	455.83	178.687	358.969	1.12816
GL562766:483637-486773	RPRC009437		mRNA	558	3787	101.57	182.025	2535	98.7	176.882	358.907	3.63691
GL563049:585348-589278	RPRC015280	Nurf-38	mRNA	1148	8115	217.65	189.591	4986	194.12	169.094	358.685	14.4932
GL562696:153054-165677	RPRC007818	CG1646	mRNA	2452	15561	417.36	170.212	11864	461.91	188.381	358.593	12.8473
GL563028:11376-27871	RPRC002115	MKP-4	mRNA	1232	7983	214.11	173.791	5789	225.39	182.946	356.737	6.47416
GL563013:25614-35677	RPRC000552	CG8907	mRNA	1228	8098	217.2	176.873	5635	219.39	178.656	355.529	1.26105
GL551706:16866-28802	RPRC006557	CG6512	mRNA	2421	15868	425.6	175.795	11166	434.73	179.566	355.361	2.66662
GL563091:9219510-9226378	RPRC001871	C01F1.1	mRNA	882	5574	149.5	169.501	4204	163.68	185.578	355.079	11.3682
GL563152:622345-629349	RPRC011948	CG6766	mRNA	1503	10374	278.24	185.123	6544	254.78	169.514	354.637	11.0371
GL563030:817473-821397	RPRC008678	CSN4	mRNA	1467	9469	253.97	173.122	6831	265.96	181.295	354.417	5.77928
GL547115:40420-62323	RPRC000638	a	mRNA	1634	11002	295.09	180.594	7274	283.2	173.317	353.911	5.14535
GL557856:6276-7640	RPRC008277	CG7048	mRNA	517	3435	92.13	178.201	2332	90.79	175.609	353.81	1.83273
GL562427:68394-71154	RPRC002601		mRNA	312	1909	51.2	164.103	1520	59.18	189.679	353.782	18.0856
GL563030:838271-850899	RPRC008736	schlank	mRNA	1130	7717	206.98	183.168	4951	192.76	170.584	353.752	8.89828
GL553534:11144-13958	RPRC006638	CG33474	mRNA	594	3868	103.74	174.646	2725	106.09	178.603	353.249	2.79748
GL562895:167770-168780	RPRC009009	Meics	mRNA	1010	6314	169.35	167.673	4812	187.35	185.495	353.168	12.6019
GL563092:2926587-2951993	RPRC008614	Rpn2	mRNA	1936	11580	310.59	160.429	9554	371.97	192.133	352.562	22.4185
GL562679:159026-173818	RPRC005729	Cpr	mRNA	2080	12562	336.93	161.986	10177	396.23	190.495	352.481	20.1593
GL562474:89492-90681	RPRC005700	CG11455	mRNA	565	3746	100.47	177.823	2533	98.62	174.549	352.372	2.31531
GL563182:2130848-2134244	RPRC002032	CG12795	mRNA	340	2163	58.01	170.618	1575	61.32	180.353	350.971	6.88389
GL562600:140254-157338	RPRC001020	betaCOP	mRNA	2819	19832	531.92	188.691	11642	453.26	160.788	349.479	19.7308
GL550408:28153-28818	RPRC013033	CG5189	mRNA	453	2911	78.08	172.362	2060	80.2	177.042	349.404	3.3092
GL546624:34983-40737	RPRC010725	Aats-thr	mRNA	1470	10492	281.41	191.435	5961	232.08	157.878	349.313	23.729
GL562267:254695-262146	RPRC014353	l(1)G0193	mRNA	2074	13355	358.2	172.71	9398	365.9	176.422	349.132	2.62523
GL562645:132010-149189	RPRC002811	CG2201	mRNA	1368	8730	234.15	171.162	6247	243.22	177.792	348.955	4.6882
GL562774:91842-93245	RPRC012655	l(2)35Di	mRNA	418	2976	79.82	190.957	1696	66.03	157.967	348.923	23.3278
GL563191:5537302-5543818	RPRC004581	Sas10	mRNA	1645	9939	266.58	162.055	7876	306.64	186.407	348.462	17.2199
GL562771:31704-165210	RPRC006841	CstF-64	mRNA	1464	8921	239.27	163.436	6953	270.71	184.911	348.347	15.1854
GL561949:4633-8506	RPRC004673		mRNA	294	2178	58.42	198.707	1129	43.96	149.524	348.231	34.7781
GL562774:153567-160866	RPRC012653	Nipsnap	mRNA	923	5872	157.49	170.628	4210	163.91	177.584	348.212	4.91834
GL562957:1493237-1495288	RPRC006913	robl	mRNA	445	2969	79.63	178.944	1932	75.22	169.034	347.978	7.00751
GL563091:5780930-5784106	RPRC012315	CG10754	mRNA	802	4974	133.41	166.347	3738	145.53	181.459	347.805	10.686
GL561208:94980-95613	RPRC011476	NP15.6	mRNA	633	3947	105.86	167.235	2933	114.19	180.395	347.63	9.30521
GL562976:1534345-1543682	RPRC005525	Rpn1	mRNA	2863	18993	509.41	177.929	12449	484.68	169.291	347.22	6.10784
GL562519:104897-120870	RPRC011906	CG30160	mRNA	699	4565	122.44	175.165	3083	120.03	171.717	346.881	2.43795
GL562696:442623-443363	RPRC002087	CG12321	mRNA	740	5009	134.35	181.554	3142	122.33	165.311	346.865	11.4857
GL562377:39110-39694	RPRC011558	Sgt1	mRNA	584	3912	104.92	179.658	2507	97.61	167.14	346.798	8.85094
GL563121:20324-20956	RPRC007426	VhaPPA1-1	mRNA	632	4057	108.81	172.168	2827	110.07	174.161	346.329	1.40974
GL562870:122060-124451	RPRC002956	Tango11	mRNA	700	4398	117.96	168.514	3197	124.47	177.814	346.329	6.57609
GL563085:1631495-1640196	RPRC006753	ste24a	mRNA	1531	9898	265.48	173.403	6793	264.48	172.75	346.153	0.461859
GL562718:573429-583754	RPRC011528	CG12512	mRNA	1810	10618	284.79	157.343	8770	341.45	188.646	345.989	22.1352
GL562955:901744-905847	RPRC006277	Non3	mRNA	909	5830	156.37	172.024	4060	158.07	173.894	345.919	1.32242
GL562847:317411-329475	RPRC010257	CG7384	mRNA	1298	8257	221.46	170.616	5825	226.79	174.723	345.339	2.9036
GL562996:1504642-1505307	RPRC005069	Sec63	mRNA	505	3361	90.15	178.515	2163	84.21	166.752	345.267	8.31726
GL563092:3419604-3422722	RPRC005809	Cbp20	mRNA	591	3858	103.48	175.093	2577	100.33	169.763	344.856	3.76884
GL563016:881755-884817	RPRC014864	TFAM	mRNA	746	4780	128.21	171.863	3310	128.87	172.748	344.611	0.62559
GL563028:1456794-1461327	RPRC012133	CG8235	mRNA	1003	6442	172.78	172.263	4438	172.79	172.273	344.536	0.00704992
GL551091:69263-70339	RPRC004141	DCP1	mRNA	1076	6733	180.59	167.835	4877	189.88	176.468	344.303	6.10504
GL562478:123753-125960	RPRC006881	loj	mRNA	709	4763	127.75	180.183	2986	116.26	163.977	344.161	11.4593
GL563057:86293-99653	RPRC001681		mRNA	835	5623	150.82	180.623	3503	136.38	163.329	343.952	12.2283
GL562515:151138-163894	RPRC012889	CG6523	mRNA	1057	6377	171.04	161.816	4922	191.63	181.296	343.113	13.7742
GL562902:617872-620201	RPRC013695	CG33155	mRNA	262	1640	43.99	167.901	1178	45.86	175.038	342.939	5.04691
GL563074:1309110-1333921	RPRC009512	Aps	mRNA	225	1582	42.43	188.578	891	34.69	154.178	342.756	24.3245
GL563039:1923575-1926306	RPRC009428		mRNA	447	2699	72.39	161.946	2074	80.75	180.649	342.595	13.2246
GL563168:2816313-2888366	RPRC014218		mRNA	5099	27937	749.3	146.95	25453	990.98	194.348	341.298	33.5151
GL563061:1221355-1233865	RPRC014554		mRNA	928	6206	166.45	179.364	3857	150.17	161.821	341.185	12.4048
GL562765:299343-304770	RPRC010184	Scsalpha	mRNA	978	6330	169.78	173.599	4208	163.83	167.515	341.115	4.30193
GL563063:2443776-2451165	RPRC014421	Fip1	mRNA	1448	9201	246.78	170.428	6341	246.88	170.497	340.925	0.0488333
GL563009:495784-496800	RPRC013202	CG15747	mRNA	1016	6413	172	169.291	4475	174.23	171.486	340.778	1.55202
GL562849:1004651-1012123	RPRC008516		mRNA	249	1439	38.6	155.02	1186	46.18	185.462	340.482	21.5256
GL563004:269344-280256	RPRC006128	viln-1	mRNA	3033	19739	529.42	174.553	12900	502.24	165.592	340.145	6.33668
GL562932:470860-479390	RPRC011233		mRNA	271	1822	48.87	180.332	1111	43.26	159.631	339.963	14.6379
GL562503:557206-558117	RPRC005777	CG9662	mRNA	620	3923	105.22	169.71	2710	105.51	170.177	339.887	0.330743
GL561970:14719-16307	RPRC007956	mRpL51	mRNA	629	3834	102.83	163.482	2849	110.92	176.343	339.825	9.09458
GL563154:570449-579527	RPRC010970		mRNA	800	5363	143.84	179.8	3288	128.01	160.012	339.812	13.9919
GL563155:1425718-1438773	RPRC013503	Elf	mRNA	2009	13674	366.75	182.554	8114	315.91	157.247	339.801	17.8941
GL562986:1343246-1346574	RPRC007735		mRNA	795	5219	139.98	176.075	3342	130.12	163.673	339.748	8.7699
GL554653:33924-35390	RPRC010761	CG7276	mRNA	431	2661	71.37	165.592	1924	74.91	173.805	339.397	5.80779
GL554499:55032-55342	RPRC013595		mRNA	202	1411	37.84	187.327	788	30.68	151.881	339.208	25.0638
GL562913:1693697-1700275	RPRC015040	CG1518	mRNA	2276	14979	401.75	176.516	9510	370.26	162.68	339.196	9.7833
GL562932:388850-400458	RPRC011237	14-3-3epsilon	mRNA	847	5666	151.97	179.421	3471	135.14	159.551	338.973	14.0503
GL563012:605568-608597	RPRC013153	atms	mRNA	1253	6442	172.78	137.893	6466	251.74	200.91	338.803	44.5596
GL563191:468611-491786	RPRC013461	kdn	mRNA	1471	9615	257.89	175.316	6171	240.26	163.331	338.647	8.47471
GL563080:2493097-2506459	RPRC014492		mRNA	1932	11593	310.94	160.942	8818	343.32	177.702	338.644	11.851
GL563069:478954-492641	RPRC015004		mRNA	1130	7276	195.15	172.699	4810	187.27	165.726	338.425	4.93097
GL563028:1521036-1556296	RPRC012249	Sdic4	mRNA	1983	12346	331.13	166.984	8727	339.77	171.341	338.326	3.08089
GL563000:227867-229448	RPRC011994	Mob3	mRNA	832	5053	135.53	162.897	3742	145.69	175.108	338.005	8.63486
GL563092:2233143-2235996	RPRC008563	Bap55	mRNA	1348	8311	222.91	165.364	5968	232.36	172.374	337.737	4.95709
GL563022:645625-646011	RPRC008337	blp	mRNA	386	2446	65.6	169.948	1662	64.71	167.642	337.591	1.63038
GL563047:584148-585449	RPRC011600		mRNA	502	3262	87.49	174.283	2102	81.84	163.028	337.311	7.95847
GL562688:468043-475514	RPRC007603	CG6984	mRNA	451	2995	80.33	178.115	1839	71.6	158.758	336.874	13.6875
GL561100:13859-18612	RPRC010787	Smn	mRNA	777	4980	133.57	171.905	3290	128.09	164.852	336.757	4.98706
GL562986:1338883-1341770	RPRC007724	CG30051	mRNA	570	3706	99.4	174.386	2371	92.31	161.947	336.333	8.79542
GL563092:2253514-2255903	RPRC008562	NDUFA8	mRNA	608	3812	102.24	168.158	2619	101.97	167.714	335.872	0.314011
GL563000:788948-790559	RPRC001529	MAN1	mRNA	297	1928	51.71	174.108	1234	48.04	161.751	335.859	8.73765
GL563035:945729-947084	RPRC012032	F07E5.5	mRNA	1355	7881	211.38	156	6258	243.65	179.815	335.815	16.8401
GL563176:4195616-4212162	RPRC007581	MEP-1	mRNA	2689	17887	479.75	178.412	10832	421.73	156.835	335.247	15.2571
GL562808:353122-355247	RPRC008006	Rpp30	mRNA	713	4394	117.85	165.288	3111	121.12	169.874	335.161	3.24297
GL562693:204746-208536	RPRC006095	Ns2	mRNA	1742	10107	271.08	155.614	8028	312.56	179.426	335.04	16.8374
GL563046:8170-10326	RPRC000256	CG11050	mRNA	563	3611	96.85	172.025	2357	91.77	163.002	335.027	6.38029
GL563121:425285-426603	RPRC007387	CG30441	mRNA	529	3264	87.54	165.482	2301	89.59	169.357	334.839	2.74021
GL562696:80742-82082	RPRC007826	Arp3	mRNA	766	4797	128.66	167.963	3276	127.55	166.514	334.478	1.02466
GL562696:264073-271741	RPRC007813	aurA	mRNA	1007	6299	168.95	167.776	4311	167.84	166.673	334.449	0.779432
GL562859:77488-79105	RPRC005549	epsilonCOP	mRNA	946	6177	165.67	175.127	3868	150.6	159.197	334.323	11.2644
GL550470:62655-64541	RPRC000687	mRpL30	mRNA	471	2910	78.05	165.711	2038	79.35	168.471	334.183	1.95167
GL562512:131009-135006	RPRC006826		mRNA	472	3351	89.88	190.424	1741	67.78	143.602	334.025	33.1082
GL563028:928101-933417	RPRC003098	AP-1mu	mRNA	1315	8135	218.19	165.924	5674	220.91	167.992	333.916	1.46261
GL549011:2002-3132	RPRC006459	TfIIA-S	mRNA	499	2715	72.82	145.932	2408	93.75	187.876	333.808	29.6588
GL562951:1768263-1770103	RPRC011961	CG16894	mRNA	509	3084	82.72	162.515	2238	87.13	171.179	333.694	6.12641
GL563062:234755-237468	RPRC009626	CG13300	mRNA	909	5692	152.67	167.954	3862	150.36	165.413	333.366	1.79694
GL562849:2070644-2078017	RPRC003676		mRNA	437	2229	59.78	136.796	2205	85.85	196.453	333.249	42.1837
GL562868:327242-341287	RPRC014726		mRNA	195	1257	33.71	172.872	802	31.22	160.103	332.974	9.02921
GL563028:205871-206772	RPRC012178		mRNA	472	2876	77.14	163.432	2054	79.97	169.428	332.86	4.23964
GL562815:10864-16516	RPRC012289	CG10336	mRNA	956	5589	149.9	156.799	4316	168.04	175.774	332.573	13.4173
GL562765:280783-292955	RPRC010247	Pdcd4	mRNA	1792	10826	290.37	162.037	7842	305.32	170.379	332.416	5.89913
GL557027:60993-65304	RPRC006670	Aats-his	mRNA	1783	11214	300.77	168.688	7497	291.88	163.702	332.389	3.52562
GL562960:270872-322749	RPRC004687	flr	mRNA	1831	11339	304.13	166.1	7802	303.76	165.898	331.999	0.142889
GL548390:22776-24352	RPRC006453	Vps28	mRNA	635	3933	105.49	166.126	2705	105.32	165.858	331.984	0.189304
GL563012:1738483-1770182	RPRC017363	nocte	mRNA	6779	50060	1342.67	198.063	23310	907.54	133.875	331.938	45.3877
GL562970:533096-642998	RPRC008109	fax	mRNA	1110	6841	183.48	165.297	4751	184.97	166.64	331.937	0.949179
GL562913:1581041-1587856	RPRC001331	CG4364	mRNA	1712	10671	286.21	167.179	7242	281.96	164.696	331.875	1.75538
GL561462:39273-46716	RPRC012579		mRNA	853	5023	134.72	157.937	3801	147.99	173.494	331.43	11.0004
GL563032:1363635-1369978	RPRC007493	CG17691	mRNA	1116	7564	202.88	181.792	4281	166.67	149.346	331.138	22.943
GL563004:891125-898985	RPRC006133	pre-lola-G	mRNA	564	3340	89.58	158.83	2496	97.18	172.305	331.135	9.52839
GL561991:28002-33388	RPRC000897		mRNA	449	2758	73.97	164.744	1915	74.56	166.058	330.802	0.92916
GL563180:505942-506932	RPRC000415	CG4645	mRNA	837	4876	130.78	156.249	3742	145.69	174.062	330.311	12.5961
GL563053:1338192-1342367	RPRC002661		mRNA	607	3492	93.66	154.3	2743	106.79	175.931	330.231	15.2954
GL562210:183509-187294	RPRC003573	Ostgamma	mRNA	1124	7539	202.2	179.893	4339	168.93	150.294	330.187	20.9301
GL562336:16736-32250	RPRC012333	CG7920	mRNA	1592	9757	261.69	164.378	6769	263.54	165.54	329.918	0.821701
GL562959:1474529-1485264	RPRC008738	CG8939	mRNA	2618	14858	398.51	152.219	11948	465.18	177.685	329.905	18.0072
GL563019:1181768-1183184	RPRC009200	CG5327	mRNA	480	3144	84.33	175.688	1897	73.86	153.875	329.562	15.4238
GL562842:75052-78438	RPRC005001	CG32441	mRNA	756	4708	126.27	167.024	3154	122.8	162.434	329.458	3.24558
GL563119:858572-868053	RPRC005130	p47	mRNA	1427	8731	234.18	164.107	6055	235.74	165.2	329.306	0.773011
GL562765:420155-476229	RPRC010533	CG8646	mRNA	1631	9649	258.8	158.676	7145	278.18	170.558	329.234	8.40204
GL562849:1293777-1294682	RPRC008472	twe	mRNA	445	3459	92.77	208.472	1380	53.73	120.742	329.213	62.0347
GL562903:1047857-1048390	RPRC009663	glh-4	mRNA	418	2493	66.87	159.976	1814	70.63	168.971	328.947	6.36058
GL562977:179320-182814	RPRC008083		mRNA	451	2728	73.17	162.239	1931	75.18	166.696	328.936	3.15141
GL563088:1305472-1458367	RPRC005189	koko	mRNA	914	5510	147.78	161.685	3920	152.62	166.98	328.665	3.74442
GL563017:1408472-1416995	RPRC013759		mRNA	781	4699	126.03	161.37	3355	130.62	167.247	328.617	4.15572
GL563089:403987-405233	RPRC005974	CG12107	mRNA	502	3189	85.53	170.378	2033	79.15	157.669	328.048	8.98674
GL563091:4673419-4673826	RPRC001852	MED31	mRNA	407	2675	71.75	176.29	1586	61.75	151.72	328.01	17.3736
GL562863:203193-213513	RPRC006994	Tbce	mRNA	1583	8982	240.91	152.186	7147	278.26	175.78	327.966	16.6838
GL562772:616642-623814	RPRC014745	CG42514	mRNA	1569	9590	257.21	163.932	6602	257.04	163.824	327.757	0.0766145
GL562913:1196143-1205430	RPRC015087		mRNA	999	5906	158.41	158.569	4335	168.78	168.949	327.518	7.34004
GL560711:66673-67100	RPRC009132	dao-5	mRNA	223	1494	40.07	179.686	846	32.94	147.713	327.399	22.6084
GL562986:1203232-1212174	RPRC007776	CG10237	mRNA	920	7650	205.18	223.022	2464	95.93	104.272	327.293	83.9689
GL563052:173514-175923	RPRC005574	dpyd-1	mRNA	560	2796	74.99	133.911	2781	108.27	193.339	327.25	42.0223
GL562863:270559-282566	RPRC006945	shd	mRNA	1440	8605	230.8	160.278	6165	240.03	166.688	326.965	4.53236
GL563046:546465-548981	RPRC000066	CG18081	mRNA	581	3405	91.33	157.194	2532	98.58	169.673	326.867	8.82362
GL563006:461553-468520	RPRC003835	Vps26	mRNA	1201	7404	198.58	165.346	4979	193.85	161.407	326.753	2.78486
GL563085:1352319-1355212	RPRC006755	Dlc90F	mRNA	493	2972	79.71	161.684	2089	81.33	164.97	326.653	2.32356
GL562455:218526-227437	RPRC009992	Vha55	mRNA	1726	10936	293.32	169.942	6946	270.43	156.68	326.622	9.37756
GL563069:616466-618297	RPRC015018		mRNA	411	2623	70.35	171.168	1639	63.81	155.255	326.423	11.2518
GL563191:5139904-5141219	RPRC004468	Y53G8AR.9	mRNA	921	5583	149.74	162.584	3874	150.83	163.768	326.352	0.836858
GL562192:192708-197303	RPRC009243	Rab18	mRNA	814	4915	131.83	161.953	3430	133.54	164.054	326.007	1.48545
GL563063:203038-210523	RPRC000339	CG5903	mRNA	960	5752	154.28	160.708	4073	158.58	165.188	325.896	3.16725
GL562830:17237-23795	RPRC004893	CG9330	mRNA	1374	7053	189.17	137.678	6637	258.4	188.064	325.742	35.6281
GL563176:3911524-3920228	RPRC002004	aat-4	mRNA	505	3162	84.81	167.941	2046	79.66	157.743	325.683	7.21109
GL563155:1450559-1461709	RPRC013524	CG5098	mRNA	2249	13447	360.66	160.365	9536	371.27	165.082	325.447	3.33588
GL563149:899521-902434	RPRC015294	CG1319	mRNA	1148	6755	181.18	157.822	4940	192.33	167.535	325.357	6.86781
GL562652:194416-231899	RPRC003452	beat-IIIb	mRNA	791	4796	128.63	162.617	3305	128.68	162.68	325.297	0.044697
GL563079:515264-519101	RPRC012078		mRNA	549	3220	86.36	157.304	2366	92.12	167.796	325.1	7.41883
GL563091:11558082-11558561	RPRC010367	CG5071	mRNA	479	2885	77.38	161.545	2010	78.26	163.382	324.927	1.29907
GL562969:1020873-1022549	RPRC015081	FRG1	mRNA	775	4264	114.37	147.574	3527	137.32	177.187	324.761	20.9395
GL562638:8368-15411	RPRC002168	CG10984	mRNA	1811	12275	329.23	181.795	6645	258.71	142.855	324.649	27.5346
GL562876:37088-46921	RPRC001276	Mdh1	mRNA	940	5566	149.29	158.819	3999	155.7	165.638	324.457	4.82187
GL563055:1315938-1318802	RPRC014034	CSN8	mRNA	649	3854	103.37	159.276	2749	107.03	164.915	324.191	3.98769
GL562584:207571-213944	RPRC003320	Rpt5	mRNA	1334	8060	216.18	162.054	5554	216.24	162.099	324.153	0.0318039
GL561256:13445-62637	RPRC005906	Galphao	mRNA	903	4284	114.9	127.243	4566	177.77	196.866	324.109	49.2312
GL562646:65543-67634	RPRC001044	Gp150	mRNA	1732	10462	280.6	162.009	7206	280.56	161.986	323.995	0.0163304
GL563163:1187304-1190563	RPRC011272	CG4866	mRNA	647	4156	111.47	172.287	2517	98	151.468	323.756	14.7214
GL563000:896175-900780	RPRC007970	CG9947	mRNA	1154	6922	185.66	160.884	4826	187.89	162.816	323.7	1.36642
GL562762:590459-605866	RPRC014626	GstZ2	mRNA	689	4072	109.22	158.52	2922	113.76	165.109	323.628	4.65931
GL562798:17310-205960	RPRC011278		mRNA	1230	7683	206.07	167.537	4931	191.98	156.081	323.618	8.10011
GL563069:2833932-2856869	RPRC009455		mRNA	935	5196	139.36	149.048	4190	163.13	174.471	323.519	17.9764
GL562474:113546-145588	RPRC005713		mRNA	510	2913	78.13	153.196	2229	86.78	170.157	323.353	11.9931
GL562777:611163-612192	RPRC008307		mRNA	358	2078	55.73	155.67	1540	59.96	167.486	323.156	8.35492
GL563055:273169-276589	RPRC015376	CG5913	mRNA	1291	7339	196.84	152.471	5654	220.13	170.511	322.982	12.7564
GL562999:1026932-1030986	RPRC010104		mRNA	515	3061	82.1	159.417	2155	83.9	162.913	322.33	2.47144
GL556298:1857-4047	RPRC011245	IP3K2	mRNA	476	2782	74.62	156.765	2012	78.33	164.559	321.324	5.51127
GL563191:2089594-2093084	RPRC012067		mRNA	1030	5992	160.71	156.029	4355	169.56	164.621	320.65	6.07563
GL563033:944242-945046	RPRC003761	l(3)01239	mRNA	488	2847	76.36	156.475	2057	80.09	164.119	320.594	5.40473
GL562470:4669-11704	RPRC004377		mRNA	952	5237	140.46	147.542	4231	164.73	173.036	320.578	18.0268
GL563168:2679864-2709439	RPRC014175	Cg25C	mRNA	5266	25982	696.87	132.334	25451	990.9	188.169	320.503	39.4817
GL563084:2360158-2365561	RPRC006442	Nedd8	mRNA	538	3310	88.78	165.019	2147	83.59	155.372	320.39	6.82135
GL562915:570929-571058	RPRC012216		mRNA	129	764	20.49	158.837	535	20.83	161.473	320.31	1.86369
GL563091:5767623-5779843	RPRC012271	Acon	mRNA	2581	14374	385.53	149.372	11293	439.68	170.353	319.725	14.8353
GL563066:571742-576859	RPRC005937		mRNA	712	4397	117.93	165.632	2816	109.64	153.989	319.621	8.23303
GL563091:5873557-5882585	RPRC012269	CG9890	mRNA	1461	8181	219.42	150.185	6352	247.31	169.274	319.459	13.4984
GL563077:2811592-2818142	RPRC007249	sina	mRNA	1159	6662	178.68	154.167	4919	191.51	165.237	319.405	7.82759
GL560162:7889-9186	RPRC004422	mRpL23	mRNA	555	3335	89.45	161.171	2255	87.8	158.198	319.369	2.10221
GL563180:1507009-1510779	RPRC002897	mRpS18B	mRNA	468	2648	71.02	151.752	2013	78.37	167.457	319.209	11.1052
GL562640:191751-203331	RPRC001033	Upf3	mRNA	2644	14832	397.81	150.458	11453	445.91	168.65	319.107	12.8638
GL563006:624039-624794	RPRC005403	CG2063	mRNA	755	4310	115.6	153.113	3217	125.25	165.894	319.007	9.03785
GL563015:233182-238224	RPRC013767	sec-10	mRNA	983	5367	143.95	146.439	4354	169.52	172.452	318.891	18.3934
GL563153:1034995-1039206	RPRC001963	CG12288	mRNA	1502	8599	230.64	153.555	6372	248.08	165.166	318.722	8.21035
GL562740:524850-528336	RPRC008391		mRNA	549	3257	87.36	159.126	2250	87.6	159.563	318.689	0.309118
GL562441:4154-9937	RPRC004767	prp-8	mRNA	1846	10674	286.29	155.087	7756	301.97	163.581	318.667	6.00619
GL563156:122576-133359	RPRC005407		mRNA	1033	5019	134.62	130.319	4992	194.36	188.151	318.47	40.8931
GL562783:510369-515113	RPRC001178		mRNA	812	4707	126.25	155.48	3397	132.26	162.882	318.362	5.23364
GL562188:263425-269619	RPRC014812	CG33332	mRNA	1705	8908	238.92	140.129	7805	303.88	178.229	318.358	26.9406
GL562984:529575-532855	RPRC004831	pont	mRNA	1386	7859	210.79	152.085	5915	230.29	166.154	318.24	9.94847
GL561622:23217-32636	RPRC009280	Kr-h2	mRNA	864	5270	141.35	163.6	3431	133.58	154.606	318.206	6.35905
GL562255:32793-33801	RPRC002609	PDCD-5	mRNA	468	2749	73.73	157.543	1929	75.1	160.47	318.013	2.06995
GL562772:563276-563851	RPRC014765	hil-1	mRNA	575	3221	86.39	150.243	2471	96.2	167.304	317.548	12.0639
GL562765:168833-170353	RPRC010195		mRNA	562	3434	92.1	163.879	2210	86.04	153.096	316.975	7.62467
GL563037:2669117-2671031	RPRC013828	CG1418	mRNA	893	5513	147.87	165.588	3453	134.44	150.549	316.137	10.6343
GL562938:488528-491173	RPRC006531	mRpS18A	mRNA	545	3253	87.25	160.092	2180	84.88	155.743	315.835	3.07494
GL563041:1112393-1115420	RPRC005138	shrb	mRNA	713	4252	114.04	159.944	2853	111.08	155.792	315.736	2.93553
GL562713:190081-194114	RPRC004850	nudC	mRNA	675	3872	103.85	153.852	2803	109.13	161.674	315.526	5.53115
GL562853:215861-220857	RPRC002514	PRL-1	mRNA	586	3407	91.38	155.939	2400	93.44	159.454	315.392	2.48573
GL562918:1353725-1372086	RPRC005737	chb	mRNA	3571	21802	584.75	163.75	13889	540.75	151.428	315.178	8.7126
GL563003:1034351-1044342	RPRC009329	CG7231	mRNA	949	5744	154.06	162.339	3724	144.99	152.782	315.121	6.75812
GL563092:2465781-2503205	RPRC008557	clu	mRNA	4065	22358	599.67	147.52	17493	681.06	167.542	315.063	14.1578
GL562966:367457-375222	RPRC004685	CG12118	mRNA	780	4796	128.63	164.91	3006	117.03	150.038	314.949	10.5159
GL562020:36815-37760	RPRC014434	Atg8a	mRNA	526	2774	74.4	141.445	2343	91.22	173.422	314.867	22.6113
GL562554:15495-17705	RPRC008470		mRNA	757	4525	121.37	160.33	3003	116.92	154.452	314.782	4.1567
GL562918:1115100-1120203	RPRC005790	Mcm7	mRNA	2245	12426	333.28	148.454	9585	373.18	166.227	314.682	12.5673
GL562740:648261-649088	RPRC008442	PQBP1	mRNA	827	4781	128.23	155.054	3388	131.91	159.504	314.559	3.1465
GL563058:45567-52440	RPRC001684		mRNA	1385	8938	239.73	173.09	5025	195.64	141.256	314.347	22.51
GL547300:35327-37378	RPRC010647	dm	mRNA	1576	9067	243.19	154.308	6465	251.71	159.714	314.023	3.82268
GL556776:23176-101122	RPRC008405		mRNA	744	3876	103.96	139.731	3327	129.53	174.099	313.831	24.302
GL563122:115406-120044	RPRC011243		mRNA	412	2403	64.45	156.432	1665	64.82	157.33	313.762	0.635023
GL563153:150136-151936	RPRC014922		mRNA	970	5767	154.68	159.464	3842	149.58	154.206	313.67	3.71778
GL562932:706730-758599	RPRC011102	pug	mRNA	2934	16036	430.1	146.592	12572	489.47	166.827	313.419	14.3084
GL563088:3920022-3927409	RPRC014798	pix	mRNA	1873	11280	302.54	161.527	7292	283.9	151.575	313.102	7.03709
GL562235:185854-192453	RPRC002793	CG17597	mRNA	1216	7178	192.52	158.322	4822	187.74	154.391	312.714	2.77958
GL562969:1081889-1087175	RPRC015078		mRNA	609	3691	99	162.562	2348	91.42	150.115	312.677	8.8011
GL563142:242685-244803	RPRC005011	mRpL15	mRNA	896	5026	134.8	150.446	3729	145.18	162.031	312.478	8.19171
GL563088:351916-353199	RPRC003769		mRNA	793	4613	123.73	156.028	3184	123.96	156.318	312.346	0.205088
GL562996:1520940-1529181	RPRC005062	akirin	mRNA	604	3462	92.85	153.725	2459	95.74	158.51	312.235	3.38334
GL563035:1190306-1221079	RPRC012011	CG1275	mRNA	867	4903	131.5	151.672	3569	138.95	160.265	311.938	6.07606
GL562843:645274-647409	RPRC011519	SdhB	mRNA	778	4702	126.11	162.095	2993	116.53	149.781	311.877	8.70705
GL563180:1510862-1514072	RPRC002896	CG10721	mRNA	1455	7908	212.1	145.773	6198	241.31	165.849	311.622	14.1956
GL562503:177533-180325	RPRC005781	CG10621	mRNA	984	4784	128.31	130.396	4579	178.28	181.179	311.575	35.9087
GL562973:1411630-1414523	RPRC013345	c12.1	mRNA	692	3879	104.04	150.347	2864	111.51	161.142	311.488	7.63307
GL563075:542337-546459	RPRC002669	Sec22	mRNA	804	5068	135.93	169.067	2938	114.39	142.276	311.343	18.9441
GL563086:1016418-1021114	RPRC004931		mRNA	1249	6876	184.42	147.654	5244	204.17	163.467	311.121	11.1812
GL562627:56224-56970	RPRC001027	gt	mRNA	746	4612	123.7	165.818	2780	108.24	145.094	310.912	14.654
GL563091:9227036-9229572	RPRC014514	TfIIFalpha	mRNA	725	3851	103.29	142.469	3136	122.1	168.414	310.883	18.3458
GL562984:524244-529134	RPRC004833	CG12360	mRNA	1276	7926	212.58	166.599	4726	184	144.201	310.799	15.8379
GL563063:2396202-2401915	RPRC014422	Atu	mRNA	1989	11013	295.38	148.507	8288	322.68	162.232	310.739	9.70539
GL563049:65075-75076	RPRC001659	K11G12.6	mRNA	1912	11204	300.5	157.165	7536	293.4	153.452	310.617	2.62576
GL561424:1993-5853	RPRC008874		mRNA	169	887	23.79	140.769	737	28.69	169.763	310.533	20.5019
GL562900:304730-308060	RPRC009891		mRNA	549	3025	81.13	147.778	2295	89.35	162.75	310.528	10.5873
GL563015:716810-718037	RPRC004106	Rab2	mRNA	796	4387	117.66	147.814	3321	129.3	162.437	310.251	10.3401
GL563136:645512-646246	RPRC014154	lsn	mRNA	734	4410	118.28	161.144	2811	109.44	149.101	310.245	8.51611
GL563066:321284-326218	RPRC005984	Tbc1d15-17	mRNA	1984	12568	337.09	169.904	7143	278.1	140.171	310.076	21.0243
GL562943:742070-743663	RPRC008014		mRNA	768	4348	116.62	151.849	3120	121.47	158.164	310.013	4.46545
GL562728:1273494-1279262	RPRC008963	CG14619	mRNA	1407	8077	216.63	153.966	5636	219.43	155.956	309.922	1.40718
GL563069:1038231-1050278	RPRC008153	Sgt	mRNA	1197	7019	188.26	157.277	4691	182.64	152.581	309.858	3.31992
GL562777:725860-738479	RPRC008280	RanGAP	mRNA	1912	10662	285.97	149.566	7866	306.25	160.173	309.738	7.50007
GL562664:359973-363592	RPRC013158	Arpc4	mRNA	1024	6319	169.48	165.508	3793	147.67	144.209	309.717	15.0605
GL563004:901593-903717	RPRC006132	CG16790	mRNA	1025	5526	148.21	144.595	4346	169.21	165.083	309.678	14.4871
GL562887:330784-331810	RPRC017147		pseudogene	1024	5558	149.07	145.576	4311	167.84	163.906	309.482	12.9613
GL562987:325057-329007	RPRC005200	mtTFB1	mRNA	1184	6909	185.31	156.512	4649	181	152.872	309.383	2.57401
GL562993:1123778-1124767	RPRC013569	CG3756	mRNA	989	5539	148.56	150.212	4042	157.37	159.12	309.333	6.2989
GL563121:431000-446178	RPRC007380		mRNA	1606	8547	229.24	142.74	6853	266.81	166.133	308.873	16.5417
GL562986:352805-356083	RPRC010816	Ntmt	mRNA	747	4299	115.3	154.351	2964	115.4	154.485	308.835	0.0946595
GL563093:159313-170984	RPRC006936		mRNA	231	1381	37.04	160.346	881	34.3	148.485	308.831	8.38733
GL562975:908646-912535	RPRC013616	CG12343	mRNA	900	5160	138.4	153.778	3578	139.3	154.778	308.556	0.707107
GL555770:3352-6061	RPRC009803	e(r)	mRNA	457	2770	74.29	162.56	1712	66.65	145.842	308.403	11.8212
GL563073:938983-944163	RPRC007496	CG10932	mRNA	1466	8547	229.24	156.371	5724	222.86	152.019	308.39	3.07731
GL563037:1309331-1323549	RPRC011861		mRNA	223	1327	35.59	159.596	852	33.17	148.744	308.341	7.67354
GL563037:1330776-1359624	RPRC011855		mRNA	1457	8391	225.06	154.468	5757	224.14	153.837	308.305	0.446492
GL562869:81196-87937	RPRC000035	Sirt6	mRNA	850	4683	125.6	147.765	3504	136.42	160.494	308.259	9.00105
GL563069:1994559-1999518	RPRC009605	alph	mRNA	1091	5765	154.62	141.723	4655	181.24	166.123	307.846	17.2531
GL562709:408522-413186	RPRC013281		mRNA	1178	6409	171.9	145.925	4899	190.74	161.919	307.844	11.3089
GL563024:884652-902504	RPRC008789	Caper	mRNA	1692	9510	255.07	150.751	6825	265.72	157.045	307.796	4.45076
GL562567:545927-565077	RPRC003104	l(2)k05819	mRNA	3874	19970	535.62	138.26	16861	656.46	169.453	307.713	22.0565
GL563090:1825939-1827462	RPRC002740	CG13220	mRNA	600	3507	94.06	156.767	2326	90.56	150.933	307.7	4.12479
GL562589:205775-207405	RPRC010025	BCL7-like	mRNA	420	2478	66.46	158.238	1608	62.61	149.071	307.31	6.48181
GL562709:324772-329383	RPRC013224	CG1316	mRNA	1645	8788	235.7	143.283	6910	269.03	163.544	306.827	14.327
GL562819:193333-196343	RPRC001219	pit	mRNA	879	5290	141.88	161.411	3283	127.82	145.415	306.826	11.3105
GL562279:13639-15683	RPRC009360	CG13993	mRNA	517	2968	79.61	153.985	2027	78.92	152.65	306.634	0.943721
GL562693:357450-365524	RPRC001091	CG4042	mRNA	810	4561	122.33	151.025	3236	125.99	155.543	306.568	3.19508
GL562567:46216-53088	RPRC003079	CG3353	mRNA	1291	7011	188.04	145.655	5324	207.28	160.558	306.212	10.5381
GL562756:178245-344686	RPRC005926	hay	mRNA	2347	12822	343.9	146.527	9600	373.76	159.25	305.778	8.99625
GL563180:111899-115816	RPRC005881	VhaAC39-1	mRNA	1312	8914	239.08	182.226	4158	161.89	123.392	305.617	41.6018
GL563028:1705660-1713051	RPRC012191	CG8199	mRNA	1284	7522	201.75	157.126	4890	190.39	148.279	305.405	6.25602
GL563069:1376204-1382212	RPRC002080	CG12034	mRNA	833	4538	121.71	146.11	3406	132.61	159.196	305.306	9.25266
GL558071:24150-26041	RPRC011531	Bap60	mRNA	360	1932	51.82	143.944	1491	58.05	161.25	305.194	12.2369
GL563153:1040782-1042670	RPRC007746		mRNA	402	2483	66.6	165.672	1438	55.99	139.279	304.95	18.6627
GL562977:188006-204199	RPRC001479		mRNA	726	4388	117.69	162.107	2658	103.49	142.548	304.656	13.8305
GL560711:15425-17730	RPRC009125	CG15399	mRNA	818	4844	129.92	158.826	3062	119.21	145.733	304.56	9.25809
GL563079:510637-513408	RPRC012070	CG10053	mRNA	1017	5689	152.59	150.039	4032	156.98	154.356	304.395	3.05231
GL563084:2285261-2286217	RPRC006443	CG4537	mRNA	485	2656	71.24	146.887	1962	76.39	157.505	304.392	7.50845
GL562850:189190-191346	RPRC006997	Aats-cys	mRNA	2156	15391	412.8	191.466	6253	243.45	112.917	304.383	55.542
GL562737:546995-548161	RPRC005675	CG9865	mRNA	1166	6883	184.61	158.328	4373	170.26	146.021	304.348	8.70239
GL562895:140073-150261	RPRC009002	cdc2rk	mRNA	1328	7214	193.49	145.7	5398	210.16	158.253	303.953	8.87611
GL563089:1130311-1144413	RPRC012397	CG10077	mRNA	1860	10824	290.31	156.081	7055	274.68	147.677	303.758	5.94198
GL563064:190874-195684	RPRC015392	Rab5	mRNA	724	4145	111.17	153.55	2792	108.7	150.138	303.688	2.41237
GL562192:66517-67527	RPRC009354	Nup43	mRNA	1010	5665	151.94	150.436	3971	154.61	153.079	303.515	1.86928
GL562979:1409154-1410563	RPRC002396	PpD3	mRNA	1409	7856	210.71	149.546	5572	216.94	153.967	303.513	3.12653
GL562918:1508779-1512053	RPRC001348	CG8080	mRNA	1178	6506	174.5	148.132	4698	182.91	155.272	303.404	5.04819
GL563128:229658-237032	RPRC014616	CG8209	mRNA	1028	5713	153.23	149.056	4075	158.65	154.329	303.385	3.72813
GL562485:46674-72436	RPRC009426	CG42724	mRNA	3401	17758	476.29	140.044	14229	553.99	162.89	302.934	16.1547
GL563180:237483-240791	RPRC005879		mRNA	915	5210	139.74	152.721	3529	137.4	150.164	302.885	1.80834
GL562945:682962-684042	RPRC005586	mRpS26	mRNA	717	4023	107.9	150.488	2805	109.21	152.315	302.803	1.29192
GL563076:2096116-2108925	RPRC010696	grp	mRNA	1455	7823	209.82	144.206	5925	230.68	158.543	302.749	10.1376
GL563168:2599933-2607484	RPRC001990		mRNA	420	2357	63.22	150.524	1642	63.93	152.214	302.738	1.19535
GL562563:62398-78698	RPRC001008		mRNA	548	3049	81.78	149.234	2150	83.71	152.755	301.989	2.49036
GL556875:43258-45824	RPRC014655		mRNA	558	5638	151.22	271.004	440	17.13	30.6989	301.703	169.921
GL553542:12968-17532	RPRC000765	CG5886	mRNA	391	2068	55.47	141.867	1604	62.45	159.719	301.586	12.623
GL563153:912985-913890	RPRC007799	Sc2	mRNA	905	5227	140.19	154.906	3403	132.49	146.398	301.304	6.01627
GL563180:1502408-1504101	RPRC002898	CG5757	mRNA	641	3499	93.85	146.412	2550	99.28	154.883	301.295	5.99
GL562810:589460-745242	RPRC009856	Sec5	mRNA	2818	15077	404.38	143.499	11397	443.73	157.463	300.962	9.8739
GL563182:1586567-1592009	RPRC004526	Vps37B	mRNA	942	5304	142.26	151.019	3624	141.1	149.788	300.807	0.870747
GL562876:707949-712860	RPRC009332	CG42553	mRNA	1336	7162	192.09	143.78	5377	209.35	156.699	300.479	9.13523
GL550145:14419-21081	RPRC003242	CG6961	mRNA	1204	5751	154.25	128.115	5321	207.17	172.068	300.183	31.0798
GL555068:51735-52571	RPRC004917	mRpS29	mRNA	572	3140	84.22	147.238	2246	87.44	152.867	300.105	3.98057
GL563139:236248-240077	RPRC009366		mRNA	522	326	8.74	16.7433	3799	147.91	283.352	300.096	188.521
GL562519:18829-23243	RPRC011909	CG9987	mRNA	1590	8880	238.17	149.792	6138	238.97	150.296	300.088	0.355777
GL562993:1026728-1034701	RPRC013578		mRNA	1306	7010	188.02	143.966	5235	203.82	156.064	300.031	8.55458
GL562627:49717-52630	RPRC007398	l(2)k10201	mRNA	523	2785	74.7	142.83	2110	82.15	157.075	299.904	10.0726
GL551760:8654-15942	RPRC010875	efl-3	mRNA	1479	8343	223.77	151.298	5620	218.81	147.945	299.243	2.37137
GL563089:1159741-1173082	RPRC012396	CG1677	mRNA	1391	7383	198.02	142.358	5603	218.14	156.822	299.18	10.2279
GL563176:3439747-3442852	RPRC011573	TSG101	mRNA	1225	6700	179.7	146.694	4788	186.41	152.171	298.865	3.87321
GL562877:401571-404923	RPRC007327	RpII33	mRNA	906	5241	140.57	155.155	3342	130.12	143.62	298.775	8.15592
GL562118:10652-13675	RPRC012911		mRNA	1186	6505	174.47	147.108	4619	179.83	151.627	298.735	3.19569
GL562696:262482-263821	RPRC007911		mRNA	567	3086	82.77	145.979	2222	86.51	152.575	298.554	4.66416
GL562557:131962-176142	RPRC008241	CaMKII	mRNA	1374	7034	188.66	137.307	5689	221.49	161.201	298.508	16.8954
GL562957:1677404-1688849	RPRC001441	Rgk1	mRNA	575	3758	100.79	175.287	1810	70.47	122.557	297.843	37.286
GL562918:1285222-1290908	RPRC005742	or	mRNA	694	3803	102	146.974	2687	104.61	150.735	297.709	2.65929
GL562810:540555-565567	RPRC009952	tacc	mRNA	5672	32524	872.33	153.796	20961	816.09	143.88	297.676	7.01123
GL563042:599977-605567	RPRC008785	Unc-76	mRNA	847	4515	121.1	142.975	3365	131.01	154.675	297.651	8.27323
GL563090:1819547-1823879	RPRC002741	CHMP2B	mRNA	839	4462	119.68	142.646	3330	129.65	154.529	297.175	8.40269
GL563178:4213380-4219199	RPRC002937	Ns3	mRNA	1746	9200	246.75	141.323	6978	271.68	155.601	296.924	10.0963
GL563191:5491418-5493279	RPRC004578		mRNA	664	3232	86.69	130.557	2826	110.03	165.708	296.265	24.8552
GL563085:1613031-1630128	RPRC001808	Hcs	mRNA	2432	13106	351.52	144.539	9464	368.47	151.509	296.049	4.92823
GL562501:593045-594064	RPRC009995	GXIVsPLA2	mRNA	741	4294	115.17	155.425	2670	103.95	140.283	295.709	10.7068
GL562726:106980-112128	RPRC015218		mRNA	220	1211	32.48	147.636	835	32.51	147.773	295.409	0.0964237
GL563156:638916-641147	RPRC005312	CG11790	mRNA	994	6019	161.44	162.414	3394	132.14	132.938	295.352	20.8433
GL562940:648391-651458	RPRC005738	CG2091	mRNA	1179	6141	164.71	139.703	4712	183.45	155.598	295.301	11.2393
GL563176:4129507-4138248	RPRC007636	ssp6	mRNA	1575	8455	226.77	143.981	6110	237.88	151.035	295.016	4.98791
GL562485:303212-311869	RPRC009288	CG2246	mRNA	1134	6185	165.89	146.287	4327	168.47	148.563	294.85	1.60876
GL562783:356109-356457	RPRC012416		mRNA	115	532	14.27	124.087	504	19.62	170.609	294.696	32.8958
GL563039:206037-206728	RPRC010264		mRNA	538	2937	78.77	146.413	2044	79.58	147.918	294.331	1.0646
GL547359:16870-18713	RPRC000641	daf-22	mRNA	438	2603	69.82	159.406	1517	59.06	134.84	294.247	17.3709
GL552029:26305-28109	RPRC014071		mRNA	390	2480	66.52	170.564	1236	48.12	123.385	293.949	33.3609
GL562986:449337-451228	RPRC010812	CG5532	mRNA	762	4070	109.16	143.255	2944	114.62	150.42	293.675	5.06667
GL563031:2188894-2192267	RPRC004713		mRNA	741	4349	116.65	157.422	2589	100.8	136.032	293.455	15.125
GL562969:1225970-1268346	RPRC015026		mRNA	800	4456	119.52	149.4	2957	115.13	143.912	293.312	3.88025
GL562944:99026-104577	RPRC012360		mRNA	712	4003	107.37	150.801	2604	101.38	142.388	293.188	5.94883
GL562978:879629-894284	RPRC007376	NAT1	mRNA	2663	14860	398.56	149.666	9799	381.51	143.263	292.929	4.52729
GL561192:18068-18481	RPRC000850	mRpL42	mRNA	413	2235	59.95	145.157	1567	61.01	147.724	292.881	1.81485
GL562696:76436-78149	RPRC007827	arx-1	mRNA	633	3403	91.27	144.186	2413	93.95	148.42	292.607	2.99375
GL563092:6762566-6767173	RPRC006577	Traf4	mRNA	1197	6422	172.25	143.901	4572	178	148.705	292.607	3.39671
GL563103:1093715-1096538	RPRC001924		mRNA	429	2259	60.59	141.235	1667	64.9	151.282	292.517	7.10403
GL562869:484298-485913	RPRC007590	CG34439	mRNA	457	2471	66.28	145.033	1725	67.16	146.958	291.991	1.36161
GL545796:15668-19779	RPRC007157	und	mRNA	412	2026	54.34	131.893	1692	65.88	159.903	291.796	19.8059
GL560891:12856-14797	RPRC000833	AP-2mu	mRNA	614	3436	92.16	150.098	2234	86.98	141.661	291.759	5.96549
GL563081:55519-61812	RPRC007683	CG17829	mRNA	1488	7766	208.29	139.98	5798	225.74	151.707	291.687	8.29235
GL563064:2066439-2066851	RPRC015163		mRNA	178	864	23.17	130.169	737	28.69	161.18	291.348	21.9283
GL562850:981492-987461	RPRC012543	CG30291	mRNA	1510	8381	224.79	148.868	5523	215.03	142.404	291.272	4.57044
GL552280:1662-2020	RPRC004165		mRNA	292	1490	39.96	136.849	1158	45.09	154.418	291.267	12.4228
GL562915:1176668-1177948	RPRC007804	mRpL11	mRNA	626	3614	96.93	154.84	2193	85.38	136.39	291.23	13.0465
GL562687:313300-316757	RPRC014030	CG18815	mRNA	669	3709	99.48	148.7	2448	95.31	142.466	291.166	4.40753
GL550285:1064-7506	RPRC011290	CG6084	mRNA	966	5334	143.06	148.095	3545	138.02	142.878	290.973	3.68925
GL562951:19243-26375	RPRC013227	ctp	mRNA	510	2861	76.74	150.471	1840	71.64	140.471	290.941	7.07107
GL563049:309947-315771	RPRC015264	CG17593	mRNA	1488	7624	204.48	137.419	5858	228.07	153.273	290.692	11.2101
GL562895:941213-942343	RPRC008378	CG1218	mRNA	1130	5934	159.16	140.85	4348	169.28	149.805	290.655	6.33267
GL562686:851562-854682	RPRC010979		mRNA	772	4432	118.87	153.977	2705	105.32	136.425	290.402	12.411
GL563064:207393-211589	RPRC015391	Rab14	mRNA	717	4036	108.25	150.976	2566	99.9	139.331	290.307	8.23479
GL557990:8501-10829	RPRC012876	CG7841	mRNA	497	2772	74.35	149.598	1795	69.89	140.624	290.221	6.34547
GL562976:1401439-1405849	RPRC005581	CG17991	mRNA	1265	6884	184.64	145.96	4687	182.48	144.253	290.213	1.20739
GL562953:318012-324539	RPRC009668	Spp	mRNA	1515	10360	277.87	183.413	4153	161.69	106.726	290.139	54.2255
GL563174:223190-233421	RPRC006078		mRNA	437	1386	37.17	85.0572	2301	89.59	205.011	290.069	84.8205
GL562586:46766-50039	RPRC008642		mRNA	1939	9249	248.07	127.937	8069	314.15	162.017	289.954	24.0978
GL563064:613444-614214	RPRC015409	mRpL24	mRNA	770	4131	110.8	143.896	2878	112.05	145.519	289.416	1.1479
GL563122:14607-20420	RPRC011129	Dcp-1	mRNA	1296	7186	192.74	148.719	4674	181.98	140.417	289.136	5.87073
GL562689:156973-158585	RPRC001077	CG5906	mRNA	583	2951	79.15	135.763	2296	89.39	153.328	289.091	12.4199
GL562986:371165-377822	RPRC010918	Pepck	mRNA	1771	9262	248.42	140.271	6758	263.11	148.566	288.837	5.86527
GL562957:224043-224666	RPRC009760	CG6013	mRNA	623	3127	83.87	134.623	2465	95.97	154.045	288.668	13.7335
GL563017:282660-286598	RPRC006341	Trxr-2	mRNA	1551	8034	215.48	138.93	5963	232.16	149.684	288.614	7.60448
GL562816:718686-721791	RPRC003921	tag-30	mRNA	1496	8089	216.96	145.027	5508	214.45	143.349	288.376	1.18639
GL563167:764161-775074	RPRC011132		mRNA	1907	10285	275.86	144.657	7026	273.55	143.445	288.102	0.856537
GL563180:532719-536995	RPRC005868		mRNA	962	5010	134.37	139.678	3664	142.65	148.285	287.963	6.08612
GL563042:749042-749578	RPRC008780	CG6833	mRNA	536	2838	76.12	142.015	2007	78.14	145.784	287.799	2.66484
GL562492:201873-202170	RPRC017200		SRP_RNA	297	1368	36.69	123.535	1252	48.74	164.108	287.643	28.689
GL562664:336057-339844	RPRC013063	CG8297	mRNA	934	5138	137.81	147.548	3360	130.82	140.064	287.612	5.29194
GL563191:887437-888960	RPRC002043	CG12006	mRNA	1523	8203	220.01	144.458	5593	217.76	142.981	287.439	1.04464
GL562646:60839-63418	RPRC006819	CG7071	mRNA	688	3489	93.58	136.017	2675	104.15	151.381	287.398	10.8635
GL562640:25245-30645	RPRC006573	Cul4	mRNA	2410	11906	319.33	132.502	9578	372.91	154.734	287.237	15.7207
GL563087:2136419-2140827	RPRC001823		mRNA	906	4423	118.63	130.938	3634	141.48	156.159	287.097	17.8338
GL562829:642891-648650	RPRC001224	CG9246	mRNA	1723	9600	257.48	149.437	6068	236.25	137.115	286.553	8.71264
GL562918:1057747-1069949	RPRC005747	CG43343	mRNA	1298	6560	175.95	135.555	5025	195.64	150.724	286.279	10.7265
GL563000:775447-787798	RPRC001528		mRNA	1729	8861	237.66	137.455	6597	256.84	148.548	286.003	7.84402
GL563187:324898-327259	RPRC008752	CG16798	mRNA	880	4006	107.45	122.102	3704	144.21	163.875	285.977	29.5378
GL562640:2935-4071	RPRC000483		mRNA	441	2346	62.92	142.676	1620	63.07	143.016	285.692	0.240513
GL563072:604959-613549	RPRC011818	asrij	mRNA	847	4292	115.12	135.915	3255	126.73	149.622	285.537	9.69246
GL562976:1693081-1699414	RPRC001477	Ns1	mRNA	1696	8709	233.59	137.73	6438	250.65	147.789	285.519	7.11276
GL562977:113286-115706	RPRC008086	Sap30	mRNA	360	1949	52.27	145.194	1295	50.42	140.056	285.25	3.63374
GL563180:104515-110026	RPRC006066	Dlic	mRNA	1385	7177	192.5	138.989	5192	202.14	145.949	284.939	4.92167
GL562709:401755-408450	RPRC013217	CG8149	mRNA	1002	4839	129.79	129.531	3997	155.62	155.309	284.84	18.2281
GL562995:530733-600824	RPRC005015	Got1	mRNA	1303	6825	183.05	140.483	4829	188.01	144.29	284.774	2.69167
GL562492:152005-164206	RPRC008517	Iswi	mRNA	2557	12538	336.28	131.513	10048	391.2	152.992	284.505	15.1874
GL562932:344043-361006	RPRC011072	CG12162	mRNA	1591	8530	228.78	143.796	5740	223.48	140.465	284.261	2.35554
GL563039:205272-205995	RPRC010207	CG34117	mRNA	643	3309	88.75	138.025	2414	93.99	146.174	284.199	5.76243
GL563154:868075-869205	RPRC008819		mRNA	419	2102	56.38	134.558	1610	62.68	149.594	284.153	10.6319
GL562400:169240-178357	RPRC005510	hfw	mRNA	1515	8158	218.81	144.429	5432	211.49	139.597	284.026	3.41652
GL563191:5468796-5472659	RPRC004634		mRNA	1280	6760	181.31	141.648	4679	182.17	142.32	283.969	0.475087
GL563091:6023210-6026603	RPRC012263	CG7974	mRNA	943	5178	138.88	147.275	3302	128.56	136.331	283.606	7.73843
GL563045:296813-306787	RPRC011698	Art8	mRNA	955	5246	140.7	147.33	3341	130.08	136.209	283.539	7.86332
GL562805:192861-197327	RPRC001199	unc-32	mRNA	590	2596	69.63	118.017	2503	97.45	165.169	283.186	33.3419
GL562874:113448-116281	RPRC007433	Rbm13	mRNA	943	5071	136.01	144.231	3364	130.97	138.887	283.118	3.77923
GL563068:1041564-1053034	RPRC014063		mRNA	371	1839	49.32	132.938	1429	55.64	149.973	282.911	12.0456
GL563191:822153-822986	RPRC013840	CG2656	mRNA	833	4728	126.81	152.233	2783	108.35	130.072	282.305	15.6701
GL562690:24341-31348	RPRC000067		mRNA	1545	9028	242.14	156.725	4983	194.01	125.573	282.298	22.0279
GL563075:1344056-1347094	RPRC014326		mRNA	350	1840	49.35	141	1270	49.45	141.286	282.286	0.202031
GL562816:862073-865752	RPRC003982		mRNA	932	5199	139.44	149.614	3172	123.5	132.511	282.124	12.0937
GL562795:62360-63218	RPRC011766	LSm3	mRNA	414	2157	57.85	139.734	1511	58.83	142.101	281.836	1.67383
GL562973:1229018-1236731	RPRC013601	Pitslre	mRNA	1932	9891	265.29	137.314	7166	279	144.41	281.724	5.01782
GL562716:222090-234119	RPRC000231		mRNA	1297	6387	171.31	132.082	4984	194.04	149.607	281.689	12.3921
GL563046:1293255-1335327	RPRC005070	Gdh	mRNA	1827	9699	260.14	142.386	6529	254.2	139.135	281.522	2.29897
GL562849:976233-998373	RPRC008483	CG3011	mRNA	1737	8893	238.52	137.317	6428	250.26	144.076	281.393	4.77918
GL562913:1713305-1733990	RPRC000425	Cct1	mRNA	1064	6016	161.36	151.654	3545	138.02	129.718	281.372	15.5112
GL563191:545270-547850	RPRC013588		mRNA	712	3769	101.09	141.98	2543	99.01	139.059	281.039	2.06571
GL563154:1036175-1044642	RPRC001966	CG14881	mRNA	1200	10805	289.8	241.5	1213	47.23	39.3583	280.858	142.936
GL563091:1427523-1435750	RPRC013366	Past1	mRNA	1642	8841	237.13	144.415	5749	223.83	136.315	280.731	5.72748
GL561346:54244-68221	RPRC000860	Tsc1	mRNA	3064	16548	443.84	144.856	10680	415.81	135.708	280.565	6.46873
GL563092:4963381-4965883	RPRC003508		mRNA	565	2918	78.26	138.513	2061	80.24	142.018	280.531	2.478
GL563032:1309568-1312280	RPRC001613	BicC	mRNA	1365	7488	200.84	147.136	4676	182.05	133.37	280.505	9.73373
GL563168:2092108-2094718	RPRC013982	Vps36	mRNA	1262	5799	155.54	123.249	5092	198.25	157.092	280.341	23.9307
GL562192:207015-208630	RPRC009254	Scox	mRNA	1055	5295	142.02	134.616	3940	153.4	145.403	280.019	7.62737
GL563069:1282210-1286491	RPRC008129	CG12203	mRNA	685	3680	98.7	144.088	2391	93.09	135.898	279.985	5.79105
GL562483:186281-194437	RPRC002911	Ubqn	mRNA	1835	9772	262.1	142.834	6456	251.36	136.981	279.815	4.1386
GL562501:698560-699983	RPRC009993	CG34424	mRNA	756	3212	86.15	113.955	3219	125.33	165.78	279.735	36.6461
GL563027:928921-930642	RPRC007694	CG10635	mRNA	380	1996	53.54	140.895	1351	52.6	138.421	279.316	1.74916
GL562877:450936-457548	RPRC000395	Fer2LCH	mRNA	664	2556	68.55	103.238	3002	116.88	176.024	279.262	51.4676
GL562945:684760-690279	RPRC001412	CG4679	mRNA	1707	8761	234.98	137.657	6206	241.62	141.547	279.203	2.75055
GL563064:317429-323381	RPRC015403	CG5114	mRNA	1637	8175	219.26	133.94	6104	237.65	145.174	279.114	7.94361
GL563063:2320053-2326210	RPRC014473	CTPsyn	mRNA	1740	8404	225.4	129.54	6681	260.12	149.494	279.034	14.1096
GL552685:19191-23618	RPRC009291	CG42358	mRNA	2322	12027	322.58	138.923	8351	325.13	140.022	278.945	0.776538
GL554230:17149-20501	RPRC002215	CG11180	mRNA	704	3478	93.28	132.5	2647	103.06	146.392	278.892	9.82316
GL563156:114967-120597	RPRC005429	lkb1	mRNA	1523	7860	210.81	138.418	5491	213.78	140.368	278.785	1.37893
GL562772:567062-567373	RPRC014763	His4:CG33883	mRNA	311	1570	42.11	135.402	1145	44.58	143.344	278.746	5.61593
GL562863:119131-122037	RPRC006892	F53F10.3	mRNA	488	2590	69.47	142.357	1709	66.54	136.352	278.709	4.24554
GL563176:3445820-3448509	RPRC011465	fan	mRNA	456	2326	62.39	136.82	1659	64.59	141.645	278.465	3.41148
GL562787:787030-787758	RPRC014308	Bet1	mRNA	455	2326	62.39	137.121	1651	64.28	141.275	278.396	2.93721
GL561926:29692-37194	RPRC002473	CG9140	mRNA	1491	7355	197.27	132.307	5578	217.17	145.654	277.961	9.43758
GL563089:1092891-1100704	RPRC012549	CG10565	mRNA	1911	9303	249.52	130.57	7233	281.61	147.363	277.933	11.8739
GL562908:601958-605591	RPRC009396	nduf-7	mRNA	672	3693	99.05	147.396	2253	87.72	130.536	277.932	11.9219
GL547004:10570-11840	RPRC012581	l(2)37Cg	mRNA	730	3548	95.16	130.356	2766	107.69	147.521	277.877	12.1371
GL562630:61047-139829	RPRC009516	CG9701	mRNA	1532	6268	168.11	109.732	6608	257.27	167.931	277.663	41.1525
GL563000:239553-240980	RPRC012061	CG5555	mRNA	1427	6611	177.31	124.254	5607	218.3	152.978	277.232	20.3114
GL562959:1376407-1383838	RPRC008552	Nsun2	mRNA	2168	11109	297.96	137.435	7784	303.06	139.788	277.223	1.6634
GL552049:1985-7058	RPRC003283	su(r)	mRNA	417	1856	49.78	119.376	1690	65.8	157.794	277.17	27.1651
GL563159:326631-414725	RPRC001975		mRNA	1237	6018	161.41	130.485	4655	181.24	146.516	277.001	11.3354
GL563023:392494-398506	RPRC006631	SRm160	mRNA	916	4003	107.37	117.216	3755	146.2	159.607	276.823	29.9748
GL562740:150663-157186	RPRC008326	K12C11.1	mRNA	921	4553	122.12	132.595	3411	132.8	144.191	276.786	8.19967
GL563172:139766-150993	RPRC002658	CG17119	mRNA	1172	6211	166.59	142.142	4047	157.56	134.437	276.578	5.4481
GL562869:238490-245375	RPRC007606		mRNA	290	1687	45.25	156.034	895	34.85	120.172	276.207	25.3583
GL563032:7709-33925	RPRC004193	CG3376	mRNA	2209	11344	304.26	137.737	7853	305.75	138.411	276.148	0.476953
GL563051:1406302-1420631	RPRC002380	CRMP	mRNA	1579	8411	225.59	142.869	5391	209.89	132.926	275.795	7.03076
GL562693:476669-480906	RPRC006031	MED8	mRNA	844	4376	117.37	139.064	2964	115.4	136.73	275.794	1.65047
GL562919:259457-261789	RPRC010389		mRNA	775	4038	108.3	139.742	2703	105.24	135.794	275.535	2.79193
GL562747:35072-39684	RPRC011029	CG2616	mRNA	1085	5554	148.96	137.29	3852	149.97	138.221	275.512	0.658228
GL560995:5136-20235	RPRC008380	JHDM2	mRNA	4272	23137	620.56	145.262	14289	556.32	130.225	275.487	10.6331
GL563037:2275389-2277563	RPRC013834	VhaM9.7-b	mRNA	477	2518	67.54	141.593	1639	63.81	133.774	275.367	5.52937
GL562749:6406-17095	RPRC014311	CG8042	mRNA	2021	10740	288.06	142.533	6890	268.25	132.731	275.265	6.93112
GL563185:452124-458747	RPRC002807	CG11251	mRNA	1098	5649	151.51	137.987	3871	150.71	137.259	275.246	0.515196
GL563006:999024-1000238	RPRC005248	Bet5	mRNA	580	2873	77.06	132.862	2119	82.5	142.241	275.103	6.63217
GL562993:81106-109109	RPRC001503		mRNA	351	1445	38.76	110.427	1484	57.78	164.615	275.043	38.3167
GL562975:912488-920174	RPRC013611	CG5808	mRNA	1893	9250	248.1	131.062	6997	272.42	143.909	274.971	9.08444
GL562563:9935-13117	RPRC015467	CG31473	mRNA	788	4155	111.44	141.421	2701	105.16	133.452	274.873	5.63532
GL562643:21939-25262	RPRC004365	CG2263	mRNA	891	4499	120.67	135.432	3185	124	139.169	274.602	2.64272
GL562726:478122-482918	RPRC015179	Vha16-1	mRNA	681	3755	100.71	147.885	2215	86.24	126.637	274.523	15.0247
GL563159:107548-118195	RPRC005229	C05D11.1	mRNA	3329	16375	439.2	131.932	12187	474.48	142.529	274.461	7.49376
GL563088:921204-927337	RPRC005218	kat-60L1	mRNA	1712	8123	217.87	127.261	6468	251.82	147.091	274.352	14.0224
GL562984:491273-496271	RPRC004858	CG6439	mRNA	1452	6904	185.17	127.528	5474	213.12	146.777	274.304	13.6113
GL562869:529052-531519	RPRC007613	140up	mRNA	576	2882	77.3	134.201	2072	80.67	140.052	274.253	4.13707
GL563173:821-7042	RPRC005847	CG9609	mRNA	909	4711	126.35	138.999	3156	122.87	135.171	274.169	2.70708
GL550413:1532-3390	RPRC012684		mRNA	805	4273	114.61	142.373	2721	105.94	131.602	273.975	7.61567
GL561192:23078-32439	RPRC009099	CG1317	mRNA	2697	13323	357.34	132.495	9786	381	141.268	273.763	6.20324
GL552473:173-771	RPRC008270	gln-1	mRNA	229	905	24.27	105.983	986	38.39	167.642	273.624	43.5998
GL563016:835232-838303	RPRC014871	CG4701	mRNA	1234	6330	169.78	137.585	4311	167.84	136.013	273.598	1.11166
GL563064:211967-230024	RPRC002117	CG7358	mRNA	2509	12255	328.69	131.004	9182	357.49	142.483	273.487	8.11665
GL563144:70730-74137	RPRC002491	Vps60	mRNA	674	3425	91.86	136.291	2375	92.47	137.196	273.487	0.639963
GL563061:2368641-2370027	RPRC015210	l(2)37Ce	mRNA	662	3453	92.61	139.894	2271	88.42	133.565	273.459	4.47549
GL562751:274247-276678	RPRC008393	CanB	mRNA	576	3144	84.33	146.406	1879	73.16	127.014	273.42	13.7125
GL562951:1286584-1291922	RPRC012119	Trf4-1	mRNA	1289	6837	183.38	142.265	4341	169.01	131.117	273.382	7.88295
GL562188:57544-58054	RPRC014816	CG30100	mRNA	434	2138	57.34	132.12	1572	61.2	141.014	273.134	6.28901
GL562918:843812-844243	RPRC010205	CG9240	mRNA	431	2377	63.75	147.912	1383	53.85	124.942	272.854	16.2421
GL562849:33522-34218	RPRC013390	mRpS33	mRNA	624	3090	82.88	132.821	2243	87.33	139.952	272.772	5.04267
GL563099:383597-385608	RPRC008215	CG33051	mRNA	655	3389	90.9	138.779	2254	87.76	133.985	272.763	3.38979
GL563029:1335615-1341294	RPRC015309	Aats-tyr	mRNA	1610	7617	204.3	126.894	6020	234.38	145.578	272.472	13.211
GL563156:604553-605551	RPRC005346	CG7637	mRNA	307	1509	40.47	131.824	1106	43.06	140.261	272.085	5.96549
GL563153:152891-156310	RPRC000084	mRpS7	mRNA	669	3346	89.74	134.141	2369	92.23	137.862	272.003	2.63183
GL562267:229439-229976	RPRC014364	CG33981	mRNA	455	2313	62.04	136.352	1585	61.71	135.626	271.978	0.512847
GL563053:1286842-1287763	RPRC001674	mRpL9	mRNA	578	2933	78.67	136.107	2016	78.49	135.796	271.903	0.220206
GL562645:223835-228544	RPRC002803		mRNA	385	2318	62.17	161.481	1091	42.48	110.338	271.818	36.1635
GL562980:556735-557074	RPRC009936	chc-1	mRNA	256	1321	35.43	138.398	877	34.14	133.359	271.758	3.56316
GL563008:934814-938028	RPRC007671		mRNA	856	4248	113.94	133.107	3046	118.59	138.54	271.647	3.84118
GL563089:789487-805198	RPRC005957	CSN1b	mRNA	1525	6973	187.02	122.636	5834	227.14	148.944	271.58	18.6027
GL562986:210475-217980	RPRC010817	Gk	mRNA	1758	7596	203.73	115.887	7028	273.63	155.648	271.536	28.1153
GL562890:4421-4711	RPRC006949		mRNA	290	1403	37.63	129.759	1056	41.11	141.759	271.517	8.48528
GL563046:1484104-1500716	RPRC001651	CG7781	mRNA	264	1228	32.94	124.773	995	38.74	146.742	271.515	15.5349
GL562471:134819-138257	RPRC009197	Nup50	mRNA	1361	6834	183.3	134.68	4782	186.18	136.796	271.477	1.4963
GL562772:986046-994537	RPRC014739	CG7430	mRNA	1596	8377	224.68	140.777	5357	208.57	130.683	271.46	7.13753
GL563172:1823154-1824182	RPRC007960	CG11980	mRNA	1028	5383	144.38	140.447	3457	134.59	130.924	271.372	6.73402
GL562874:116751-127387	RPRC007538	gammaCOP	mRNA	2612	14298	383.49	146.819	8322	324.01	124.047	270.865	16.1021
GL563028:1617539-1619203	RPRC012123	alphaSnap	mRNA	1052	5000	134.11	127.481	3866	150.52	143.08	270.561	11.0301
GL562696:232351-247599	RPRC001097		mRNA	1520	7871	211.11	138.888	5140	200.12	131.658	270.546	5.11257
GL563063:1472122-1473451	RPRC009553	CG30499	mRNA	689	3412	91.51	132.816	2431	94.65	137.373	270.189	3.22252
GL562887:360483-363657	RPRC003455	CSN7	mRNA	829	4121	110.53	133.329	2910	113.3	136.671	270	2.36271
GL563191:3757903-3762667	RPRC003703	Rpb4	mRNA	512	2358	63.24	123.516	1923	74.87	146.23	269.746	16.0618
GL562992:486641-499672	RPRC006980	CG4165	mRNA	2591	13193	353.85	136.569	8852	344.64	133.014	269.583	2.51349
GL562474:85414-89382	RPRC005702		mRNA	757	3998	107.23	141.651	2487	96.83	127.913	269.564	9.71454
GL560987:7473-12795	RPRC000836		mRNA	1036	5577	149.58	144.382	3330	129.65	125.145	269.527	13.6029
GL562379:15024-16875	RPRC006972	Ski6	mRNA	746	3679	98.68	132.279	2629	102.36	137.212	269.491	3.48814
GL563154:2307236-2312211	RPRC009309		mRNA	978	4886	131.05	133.998	3401	132.41	135.389	269.387	0.983298
GL563178:3054813-3055343	RPRC003342	CG7772	mRNA	530	2483	66.6	125.66	1955	76.12	143.623	269.283	12.7012
GL562978:735241-737410	RPRC007409	mRpL43	mRNA	720	3558	95.43	132.542	2527	98.39	136.653	269.194	2.90699
GL562194:203910-213311	RPRC000909	lmgA	mRNA	691	3546	95.11	137.641	2332	90.79	131.389	269.03	4.4207
GL561921:4997-5665	RPRC000892	sty	mRNA	668	3200	85.83	128.488	2403	93.56	140.06	268.548	8.18254
GL562918:1674717-1675649	RPRC005861	meigo	mRNA	932	4839	129.79	139.26	3094	120.46	129.249	268.509	7.07865
GL563043:1636406-1643071	RPRC009829	Zip102B	mRNA	982	5834	156.47	159.338	2751	107.11	109.073	268.411	35.5426
GL562915:665711-669981	RPRC012148	Noa36	mRNA	952	4563	122.38	128.55	3419	133.11	139.821	268.372	7.96981
GL562877:423262-424161	RPRC007325	prel	mRNA	735	3294	88.35	120.204	2797	108.9	148.163	268.367	19.7701
GL556382:12591-20951	RPRC010898		mRNA	1126	5407	145.02	128.792	4024	156.67	139.139	267.931	7.31598
GL562393:5962-9041	RPRC000445	CG11837	mRNA	562	2782	74.62	132.776	1949	75.88	135.018	267.794	1.58533
GL563085:1571810-1578247	RPRC006897	CG4069	mRNA	1670	8102	217.3	130.12	5905	229.9	137.665	267.784	5.33506
GL562913:331446-335223	RPRC012327	F32D8.4	mRNA	970	4900	131.42	135.485	3294	128.25	132.216	267.701	2.31085
GL563170:655947-665630	RPRC005405	CG5390	mRNA	1119	5662	151.86	135.71	3793	147.67	131.966	267.676	2.6477
GL562849:168199-182554	RPRC013385	CG17018	mRNA	3107	15795	423.64	136.35	10463	407.36	131.11	267.461	3.70508
GL562785:1315511-1321605	RPRC011381	RnrL	mRNA	991	4718	126.54	127.689	3547	138.1	139.354	267.043	8.24839
GL562718:724313-754427	RPRC011584		mRNA	257	1152	30.9	120.233	966	37.61	146.342	266.576	18.4618
GL563091:1393563-1394030	RPRC013393	CG14297	mRNA	467	2415	64.77	138.694	1534	59.72	127.88	266.574	7.64644
GL563091:9015102-9016841	RPRC014510	Nxt1	mRNA	565	2828	75.85	134.248	1920	74.75	132.301	266.549	1.37667
GL562224:229992-231071	RPRC014101	Inx2	mRNA	1079	5680	152.34	141.186	3466	134.94	125.06	266.247	11.4028
GL562609:397771-398732	RPRC009698	CG33276	mRNA	515	2578	69.14	134.252	1744	67.9	131.845	266.097	1.70255
GL562479:188571-191766	RPRC008169	NDUFS3	mRNA	867	4272	114.58	132.157	2982	116.1	133.91	266.067	1.23968
GL563146:301645-306974	RPRC011137	CG5104	mRNA	599	3073	82.42	137.596	1975	76.89	128.364	265.96	6.52805
GL563191:2102274-2103619	RPRC011938		mRNA	685	3399	91.17	133.095	2335	90.91	132.715	265.81	0.268391
GL563191:2804333-2809187	RPRC012025	Skp2	mRNA	1365	7171	192.33	140.901	4370	170.14	124.645	265.546	11.495
GL563064:591194-592637	RPRC015386	CG31922	mRNA	603	2876	77.14	127.927	2130	82.93	137.529	265.456	6.78963
GL562756:405487-408007	RPRC005919	Trs31	mRNA	730	3596	96.45	132.123	2500	97.33	133.329	265.452	0.852403
GL562972:1454698-1456503	RPRC001467	CG6629	mRNA	514	2627	70.46	137.082	1694	65.95	128.307	265.389	6.20438
GL562679:442914-456965	RPRC005704	CG32032	mRNA	738	3557	95.4	129.268	2575	100.25	135.84	265.108	4.64698
GL547545:2849-7634	RPRC000643	CG4806	mRNA	1178	6050	162.27	137.75	3853	150.01	127.343	265.093	7.35919
GL554741:571-753	RPRC012448		mRNA	182	641	17.19	94.4505	797	31.03	170.495	264.945	53.7712
GL563085:1578982-1594269	RPRC006918	AGBE	mRNA	2396	11422	306.35	127.859	8429	328.17	136.966	264.825	6.43951
GL552443:28199-33812	RPRC013871	CG42268	mRNA	1909	9030	242.2	126.873	6762	263.27	137.91	264.783	7.80447
GL563069:967411-971288	RPRC008152	CG40127	mRNA	997	5026	134.8	135.206	3311	128.91	129.298	264.504	4.17739
GL563032:1323411-1333395	RPRC007500	mts	mRNA	1185	5383	144.38	121.84	4339	168.93	142.557	264.397	14.6493
GL562973:566518-567234	RPRC004757	CG4593	mRNA	454	2171	58.23	128.26	1586	61.75	136.013	264.273	5.48241
GL562938:780825-783157	RPRC006677		mRNA	457	2444	65.55	143.435	1414	55.05	120.46	263.895	16.2464
GL562830:590081-592943	RPRC004873	CG1542	mRNA	1103	5512	147.84	134.034	3665	142.69	129.365	263.4	3.30154
GL563066:1021043-1024077	RPRC011666	ttm2	mRNA	1174	5746	154.11	131.269	3980	154.96	131.993	263.262	0.51196
GL562192:32068-37063	RPRC009240	CG18467	mRNA	847	4255	114.12	134.734	2789	108.59	128.205	262.94	4.61665
GL563052:954179-957929	RPRC011022	CG14184	mRNA	1055	5030	134.91	127.877	3656	142.34	134.919	262.796	4.97991
GL562389:28408-57697	RPRC005619	ZnT35C	mRNA	1199	5732	153.74	128.224	4137	161.07	134.337	262.56	4.32285
GL563069:345231-357041	RPRC015015	CG5384	mRNA	1602	7933	212.77	132.815	5331	207.55	129.557	262.372	2.30406
GL561242:19437-24124	RPRC003443	CG6094	mRNA	581	2839	76.15	131.067	1959	76.27	131.274	262.341	0.146046
GL562685:27770-30676	RPRC003951		mRNA	1166	5550	148.86	127.667	4033	157.02	134.666	262.333	4.94853
GL563015:1037978-1044750	RPRC004371	CG12822	mRNA	1325	6574	176.32	133.072	4398	171.23	129.23	262.302	2.71636
GL562227:21463-25998	RPRC015424	CG14480	mRNA	870	4272	114.58	131.701	2918	113.61	130.586	262.287	0.788383
GL562888:175594-178544	RPRC013469	CG9257	mRNA	888	4838	129.76	146.126	2649	103.14	116.149	262.275	21.1973
GL563163:1220843-1223785	RPRC011311	Phax	mRNA	1105	5444	146.01	132.136	3692	143.74	130.081	262.217	1.45261
GL563002:470709-490329	RPRC005628	HBS1	mRNA	2311	10626	285	123.323	8243	320.93	138.871	262.194	10.9937
GL563012:1541459-1558073	RPRC010279	sug	mRNA	1022	5189	139.17	136.174	3307	128.75	125.978	262.153	7.20944
GL562725:682622-685314	RPRC009473	Sirt4	mRNA	920	4566	122.47	133.12	3049	118.71	129.033	262.152	2.88991
GL563021:2104644-2127718	RPRC001582		mRNA	465	2249	60.32	129.72	1581	61.55	132.366	262.086	1.87041
GL563031:2195680-2196951	RPRC004744		mRNA	308	1589	42.62	138.377	978	38.08	123.636	262.013	10.4229
GL562648:144529-152964	RPRC013859		mRNA	1458	6512	174.66	119.794	5310	206.74	141.797	261.591	15.5583
GL562648:131058-132641	RPRC013850	mad2	mRNA	633	3062	82.13	129.747	2143	83.43	131.801	261.548	1.45219
GL563014:340507-347988	RPRC003314	CG3527	mRNA	815	3966	106.37	130.515	2743	106.79	131.031	261.546	0.364399
GL563081:44724-53084	RPRC007686	ND75	mRNA	2466	11893	318.98	129.351	8371	325.91	132.161	261.513	1.98712
GL563012:1582952-1585067	RPRC010190	Surf4	mRNA	195	953	25.56	131.077	651	25.35	130	261.077	0.7615
GL563084:432829-438879	RPRC012427	CG7845	mRNA	1188	5815	155.97	131.288	3952	153.87	129.52	260.808	1.24994
GL563135:13535-26039	RPRC001940	Cdk4	mRNA	1183	5199	139.44	117.87	4342	169.05	142.899	260.769	17.6986
GL545385:16002-22048	RPRC013913		mRNA	754	7102	190.48	252.626	157	6.11	8.10345	260.729	172.904
GL563091:1352358-1354358	RPRC013375	ubl	mRNA	468	2325	62.36	133.248	1531	59.61	127.372	260.62	4.15501
GL563037:523598-524461	RPRC005939	cpa	mRNA	863	4316	115.76	134.137	2803	109.13	126.454	260.591	5.43235
GL563172:1781584-1795599	RPRC007961	SCOT	mRNA	1583	6985	187.35	118.351	5775	224.84	142.034	260.385	16.7463
GL563051:345431-369421	RPRC001664	CG15814	mRNA	690	3439	92.24	133.681	2243	87.33	126.565	260.246	5.03173
GL562849:767967-773875	RPRC008475		mRNA	1041	5358	143.71	138.05	3267	127.2	122.19	260.24	11.2145
GL562376:55147-63390	RPRC012799	IP3K2	mRNA	255	1207	32.37	126.941	873	33.99	133.294	260.235	4.49221
GL563039:1614841-1620327	RPRC009424	CG9547	mRNA	1317	6330	169.78	128.914	4442	172.94	131.314	260.228	1.69663
GL563089:865579-866538	RPRC001834	CG4338	mRNA	680	3003	80.54	118.441	2474	96.32	141.647	260.088	16.409
GL562805:178948-191705	RPRC001198	unc-32	mRNA	1500	6015	161.33	107.553	5873	228.66	152.44	259.993	31.7397
GL563054:1032647-1033216	RPRC008553	Ras85D	mRNA	569	2817	75.56	132.794	1857	72.3	127.065	259.859	4.05126
GL563012:1016688-1020371	RPRC010269		mRNA	969	4512	121.02	124.892	3356	130.66	134.84	259.732	7.03458
GL562868:690077-697934	RPRC001266	CG12338	mRNA	1032	5201	139.5	135.174	3301	128.52	124.535	259.709	7.52329
GL545861:22564-23156	RPRC013932	CG1749	mRNA	395	2110	56.59	143.266	1181	45.98	116.405	259.671	18.9934
GL562867:573499-578214	RPRC014332		mRNA	697	3377	90.58	129.957	2322	90.4	129.699	259.656	0.18261
GL563088:2943874-2950220	RPRC010447	CG5537	mRNA	766	3774	101.22	132.141	2507	97.61	127.428	259.569	3.33245
GL562686:39854-43321	RPRC002350	Pp4-19C	mRNA	1116	5276	141.51	126.801	3805	148.14	132.742	259.543	4.20082
GL563063:2451744-2455770	RPRC014362	Smu1	mRNA	1634	7742	207.65	127.081	5556	216.31	132.381	259.461	3.74758
GL562913:1592289-1593479	RPRC015117		mRNA	1190	6343	170.13	142.966	3554	138.37	116.277	259.244	18.872
GL562900:51214-68418	RPRC001304		mRNA	1564	7332	196.65	125.735	5359	208.64	133.402	259.137	5.42085
GL549835:13983-16624	RPRC002855		mRNA	1487	6778	181.79	122.253	5228	203.54	136.88	259.132	10.3427
GL562848:246024-248317	RPRC002484	NC2beta	mRNA	528	2521	67.62	128.068	1776	69.15	130.966	259.034	2.049
GL563019:1304147-1305762	RPRC009183	CG10674	mRNA	493	2383	63.91	129.635	1636	63.7	129.209	258.844	0.301202
GL563067:1759243-1763594	RPRC007928	CG1785	mRNA	1422	6243	167.44	117.75	5145	200.31	140.865	258.615	16.345
GL563088:1316979-1321291	RPRC005231	Rrp46	mRNA	902	4549	122.01	135.266	2857	111.23	123.315	258.581	8.45079
GL563191:1630750-1641055	RPRC009618	trol	mRNA	1116	5157	138.32	123.943	3858	150.21	134.597	258.539	7.5336
GL562827:502210-502326	RPRC015228		mRNA	116	619	16.6	143.103	344	13.39	115.431	258.534	19.5674
GL563087:277660-281472	RPRC004808	KdelR	mRNA	721	3783	101.46	140.721	2180	84.88	117.725	258.447	16.2605
GL563040:432833-433252	RPRC004511	CG42258	mRNA	419	1936	51.93	123.938	1444	56.22	134.177	258.115	7.23983
GL562666:368874-372224	RPRC013934	CG17272	mRNA	816	4253	114.07	139.792	2478	96.48	118.235	258.027	15.2427
GL562930:745978-754349	RPRC001367	Sir2	mRNA	1616	6494	174.18	107.785	6235	242.75	150.217	258.001	30.0039
GL562740:621902-624767	RPRC008322	SelD	mRNA	1127	5743	154.03	136.673	3510	136.66	121.26	257.933	10.8984
GL563080:2446492-2454492	RPRC014466	Atg5	mRNA	841	3856	103.42	122.973	2912	113.37	134.804	257.776	8.36589
GL562450:143904-149950	RPRC000617	Desat1	mRNA	1042	5906	158.41	152.025	2828	110.1	105.662	257.687	32.7834
GL562224:7205-24143	RPRC014046	Msh6	mRNA	2919	12210	327.49	112.193	10905	424.57	145.45	257.643	23.5169
GL552874:1225-1490	RPRC005866	CG3894	mRNA	265	1273	34.14	128.83	876	34.11	128.717	257.547	0.0800498
GL562690:560653-561183	RPRC011608	Arpc3B	mRNA	530	2605	69.87	131.83	1708	66.5	125.472	257.302	4.49613
GL562957:483137-523458	RPRC009681	cora	mRNA	3361	15089	404.7	120.411	11796	459.26	136.644	257.054	11.4787
GL562815:191182-194834	RPRC012291	Mocs2	mRNA	986	4724	126.7	128.499	3255	126.73	128.529	257.028	0.0215144
GL561421:13263-20525	RPRC006708	pUf68	mRNA	1826	8310	222.88	122.059	6323	246.18	134.819	256.878	9.02278
GL563178:4169782-4170905	RPRC002936	CG9067	mRNA	528	2407	64.56	122.273	1824	71.01	134.489	256.761	8.63795
GL563051:470782-479177	RPRC005471	CG6420	mRNA	615	2956	79.28	128.911	2019	78.61	127.821	256.732	0.770344
GL562775:12637-14890	RPRC009146	mRpS24	mRNA	554	2498	67	120.939	1932	75.22	135.776	256.715	10.4917
GL562558:193845-216628	RPRC010941	CG5853	mRNA	621	2470	66.25	106.683	2390	93.05	149.839	256.522	30.516
GL563146:289591-298033	RPRC011142	gammaTub23C	mRNA	1383	6424	172.3	124.584	4685	182.4	131.887	256.471	5.16398
GL563091:11818505-11829321	RPRC010361		mRNA	632	2797	75.02	118.703	2236	87.06	137.753	256.456	13.4708
GL563191:5572537-5575993	RPRC004597	mRpL39	mRNA	1203	5674	152.18	126.5	4014	156.28	129.909	256.409	2.40992
GL562900:309309-313998	RPRC009911	Hakai	mRNA	832	3686	98.86	118.822	2936	114.31	137.392	256.214	13.1308
GL563069:463905-478051	RPRC015005	Efr	mRNA	1185	5741	153.98	129.941	3841	149.54	126.194	256.135	2.64941
GL548813:9410-13032	RPRC006853	Alg-2	mRNA	962	5331	142.98	148.628	2652	103.25	107.328	255.956	29.2031
GL563047:707268-708001	RPRC011582	CG3446	mRNA	552	2687	72.07	130.562	1777	69.18	125.326	255.888	3.70206
GL561007:74836-76984	RPRC004668	CG5190	mRNA	879	4161	111.6	126.962	2905	113.1	128.669	255.631	1.20667
GL563063:721535-725157	RPRC001698		mRNA	408	1795	48.14	117.99	1441	56.1	137.5	255.49	13.7955
GL561197:50278-57649	RPRC013506		mRNA	974	4379	117.45	120.585	3371	131.25	134.754	255.339	10.0186
GL562805:278540-286771	RPRC001201	osp	mRNA	1356	5478	146.93	108.355	5118	199.26	146.947	255.302	27.2883
GL562648:303436-307493	RPRC013862	CG1416	mRNA	1214	6033	161.81	133.287	3801	147.99	121.903	255.189	8.0496
GL563051:10376-19343	RPRC005458		mRNA	1040	5627	150.92	145.115	2936	114.31	109.913	255.029	24.8915
GL562979:1413509-1414523	RPRC002385		mRNA	532	2614	70.11	131.786	1683	65.53	123.177	254.962	6.0875
GL562279:46174-55822	RPRC009365	gst-2	mRNA	828	3716	99.67	120.374	2860	111.35	134.481	254.855	9.97465
GL563070:799759-802819	RPRC006973	CG31950	mRNA	474	2155	57.8	121.941	1618	62.99	132.89	254.831	7.74237
GL562722:63598-70135	RPRC003191	alpha4GT1	mRNA	1054	5088	136.47	129.478	3392	132.06	125.294	254.772	2.95858
GL562902:634185-635018	RPRC013694	CG10903	mRNA	833	3924	105.25	126.351	2747	106.95	128.391	254.742	1.44308
GL562986:457187-458238	RPRC010809	mRpL13	mRNA	657	2791	74.86	113.942	2374	92.43	140.685	254.627	18.91
GL546624:24309-34235	RPRC010727	Aats-thr	mRNA	988	4747	127.32	128.866	3190	124.2	125.709	254.575	2.23297
GL562740:668010-672156	RPRC008302	U4-U6-60K	mRNA	1552	6813	182.73	117.738	5453	212.3	136.791	254.53	13.4724
GL562943:412074-418493	RPRC008043	Hmg-2	mRNA	1293	5996	160.82	124.377	4313	167.92	129.869	254.246	3.8828
GL563072:627486-631716	RPRC011819	thk-1	mRNA	1138	5201	139.5	122.583	3848	149.82	131.652	254.236	6.41243
GL558299:23211-27425	RPRC015245	SrpRbeta	mRNA	833	4522	121.29	145.606	2322	90.4	108.523	254.13	26.2215
GL563092:6593761-6600026	RPRC006395	Der-2	mRNA	966	4724	126.7	131.159	3049	118.71	122.888	254.048	5.84864
GL556242:16672-16851	RPRC013962	Aps	mRNA	179	990	26.55	148.324	486	18.92	105.698	254.022	30.1409
GL562777:739885-747475	RPRC008313		mRNA	479	2187	58.66	122.463	1616	62.92	131.357	253.82	6.28867
GL562962:679332-680399	RPRC007056	CG8386	mRNA	698	3711	99.53	142.593	1991	77.52	111.06	253.653	22.2972
GL562849:2163115-2166663	RPRC003610	CG5641	mRNA	1176	5351	143.52	122.041	3973	154.68	131.531	253.571	6.7103
GL563178:2740561-2743392	RPRC003568	CG5548	mRNA	503	2360	63.3	125.845	1650	64.24	127.714	253.559	1.32143
GL563089:893085-894290	RPRC012830	mRpS5	mRNA	1205	5420	145.37	120.639	4111	160.06	132.83	253.469	8.62025
GL563088:2358165-2364520	RPRC008666	Srp54k	mRNA	1787	9467	253.92	142.093	5109	198.91	111.309	253.402	21.7672
GL563092:2655348-2657578	RPRC008556	CG10465	mRNA	985	4677	125.44	127.35	3188	124.12	126.01	253.36	0.947595
GL562766:180457-182449	RPRC009398	CG6914	mRNA	550	2674	71.72	130.4	1736	67.59	122.891	253.291	5.30973
GL562207:406859-420164	RPRC003803	mdy	mRNA	1641	7210	193.38	117.843	5709	222.27	135.448	253.291	12.4487
GL562951:746133-747463	RPRC013143	cebp-2	mRNA	753	3621	97.12	128.977	2404	93.6	124.303	253.28	3.30547
GL563028:882290-886636	RPRC003113	Vha26	mRNA	903	4301	115.36	127.752	2911	113.34	125.515	253.267	1.58179
GL563091:9030001-9037317	RPRC014563	gammaSnap1	mRNA	845	3769	101.09	119.633	2897	112.79	133.479	253.112	9.79071
GL563034:825371-834864	RPRC012239	toc	mRNA	2168	10100	270.89	124.949	7134	277.75	128.113	253.063	2.23743
GL563069:1627340-1669463	RPRC008249	Thd1	mRNA	714	3393	91	127.451	2303	89.66	125.574	253.025	1.32706
GL562938:325774-325821	RPRC006726		mRNA	47	224	6.01	127.872	151	5.88	125.106	252.979	1.95583
GL562194:255254-261307	RPRC000911	CG8001	mRNA	1622	7566	202.93	125.111	5301	206.39	127.244	252.355	1.50838
GL563091:9802491-9807596	RPRC009017	Ubc4	mRNA	627	2987	80.11	127.767	2005	78.06	124.498	252.265	2.31191
GL563155:1439403-1445844	RPRC013310	stv	mRNA	1323	5933	159.13	120.28	4481	174.46	131.867	252.147	8.19346
GL556227:104375-115085	RPRC000784	CG14721	mRNA	883	4478	120.11	136.025	2631	102.43	116.002	252.027	14.1582
GL563037:767171-781538	RPRC011816	CG32549	mRNA	1666	7488	200.84	120.552	5621	218.85	131.363	251.915	7.64405
GL562902:642842-648460	RPRC013693		mRNA	803	3684	98.81	123.051	2657	103.45	128.829	251.88	4.0859
GL562955:294557-296763	RPRC003474	CG8525	mRNA	1279	5867	157.36	123.034	4232	164.77	128.827	251.861	4.09669
GL562734:949779-954350	RPRC003696	CG8300	mRNA	702	3406	91.35	130.128	2187	85.15	121.296	251.425	6.2451
GL562951:733260-744007	RPRC013292	Galphas	mRNA	1202	6113	163.96	136.406	3541	137.86	114.692	251.098	15.354
GL563091:8263227-8293624	RPRC013564	CG15449	mRNA	490	2486	66.68	136.082	1446	56.3	114.898	250.98	14.9791
GL563031:2197438-2199275	RPRC004745		mRNA	360	1842	49.4	137.222	1050	40.88	113.556	250.778	16.7349
GL548623:42526-43581	RPRC010828	ZnT86D	mRNA	1055	5287	141.8	134.408	3146	122.48	116.095	250.502	12.9491
GL562986:1328331-1335141	RPRC001491	CG5973	mRNA	924	4455	119.49	129.318	2874	111.9	121.104	250.422	5.80838
GL562984:521780-523147	RPRC004880	CG2100	mRNA	1367	6276	168.33	123.138	4467	173.92	127.228	250.366	2.89153
GL563084:2210775-2221275	RPRC006444	pall	mRNA	1139	5163	138.48	121.58	3764	146.55	128.665	250.246	5.00997
GL562905:121024-126299	RPRC007241		mRNA	895	3917	105.06	117.385	3049	118.71	132.637	250.022	10.7844
GL563032:58133-59977	RPRC004188	CG17556	mRNA	608	3015	80.87	133.01	1827	71.13	116.99	250	11.3277
GL562989:653823-655120	RPRC007205		mRNA	555	2695	72.28	130.234	1707	66.46	119.748	249.982	7.41507
GL562188:294916-300138	RPRC014811	Vps24	mRNA	760	3676	98.59	129.724	2344	91.26	120.079	249.803	6.81986
GL562713:249736-253148	RPRC004847	CG6769	mRNA	1142	5328	142.9	125.131	3655	142.3	124.606	249.737	0.37151
GL563069:856630-868050	RPRC015020	dot-1.2	mRNA	2287	10748	288.27	126.047	7257	282.54	123.542	249.589	1.77163
GL562957:1469707-1480239	RPRC006914	Cas	mRNA	1604	7625	204.51	127.5	5028	195.76	122.045	249.545	3.85735
GL562845:316610-319678	RPRC003683	Tina-1	mRNA	570	2550	68.39	119.982	1895	73.78	129.439	249.421	6.6865
GL549763:67153-68046	RPRC000669		mRNA	513	2343	62.84	122.495	1671	65.06	126.823	249.318	3.05999
GL563122:67432-75916	RPRC011195	Kap-alpha1	mRNA	1858	8306	222.78	119.903	6175	240.41	129.392	249.295	6.70952
GL563092:7296761-7298312	RPRC007430	CG15908	mRNA	543	2492	66.84	123.094	1757	68.41	125.985	249.079	2.04449
GL563092:6585739-6590408	RPRC006397	fig	mRNA	1062	5014	134.48	126.629	3338	129.96	122.373	249.002	3.00953
GL563113:43985-54583	RPRC009867	CG4281	mRNA	1592	6999	187.72	117.915	5358	208.61	131.036	248.951	9.27856
GL563191:1867150-1870006	RPRC009670		mRNA	816	3866	103.69	127.071	2554	99.44	121.863	248.934	3.68285
GL562485:455406-459049	RPRC009253	Tsp74F	mRNA	730	3570	95.75	131.164	2204	85.81	117.548	248.712	9.62828
GL563159:274233-277995	RPRC005167		mRNA	420	1770	47.47	113.024	1461	56.88	135.429	248.452	15.8426
GL563045:251878-259720	RPRC000214	Pp1-87B	mRNA	984	4773	128.02	130.102	2989	116.37	118.262	248.364	8.37174
GL563004:295244-298264	RPRC006127		mRNA	948	4324	115.97	122.331	3065	119.33	125.876	248.207	2.5062
GL562483:144524-161545	RPRC002910	Aldh-III	mRNA	1537	6926	185.76	120.859	5027	195.72	127.339	248.198	4.58216
GL562983:387429-403202	RPRC012703	Y48C3A.14	mRNA	1184	5215	139.87	118.133	3955	153.98	130.051	248.184	8.42675
GL562985:90242-94658	RPRC014790	CG4365	mRNA	961	4359	116.91	121.655	3121	121.51	126.441	248.096	3.38469
GL562895:860994-870701	RPRC008372	alphaTub85E	mRNA	1570	7244	194.29	123.752	5013	195.17	124.312	248.064	0.39634
GL552343:166987-186085	RPRC010553	CG2807	mRNA	3924	16529	443.33	112.979	13608	529.81	135.018	247.997	15.5837
GL549625:3878-9792	RPRC007198	CG9175	mRNA	1375	6809	182.63	132.822	4066	158.3	115.127	247.949	12.5119
GL562982:624794-626211	RPRC005106	Bap60	mRNA	658	2986	80.09	121.717	2133	83.05	126.216	247.933	3.18091
GL563021:1356802-1375060	RPRC007258	su(f)	mRNA	2415	10542	282.75	117.081	8115	315.95	130.828	247.909	9.72089
GL562688:179526-182993	RPRC007626		mRNA	676	2807	75.29	111.376	2365	92.08	136.213	247.589	17.5626
GL563069:925995-966186	RPRC001731	Ephrin	mRNA	990	4261	114.28	115.434	3360	130.82	132.141	247.576	11.8137
GL562789:350830-409957	RPRC012364	CG33791	mRNA	3265	14061	377.13	115.507	11067	430.88	131.969	247.476	11.6407
GL562255:65439-66005	RPRC002631	CG7945	mRNA	566	2427	65.09	115	1924	74.91	132.35	247.35	12.2682
GL563088:2977836-2978957	RPRC010668		mRNA	457	2170	58.2	127.352	1407	54.78	119.869	247.221	5.2917
GL562837:207031-210222	RPRC009731		mRNA	2920	12793	343.12	117.507	9727	378.71	129.695	247.202	8.61847
GL562645:149955-152504	RPRC002806	CG8549	mRNA	766	3530	94.68	123.603	2430	94.61	123.512	247.115	0.0646181
GL562515:184586-186044	RPRC012882	CG5510	mRNA	815	3605	96.69	118.638	2688	104.65	128.405	247.043	6.90622
GL563084:222893-223969	RPRC012429	e(y)2	mRNA	434	2032	54.5	125.576	1350	52.56	121.106	246.682	3.1608
GL563176:4005093-4006201	RPRC007586	Rpb10	mRNA	433	2165	58.07	134.111	1252	48.74	112.564	246.674	15.2363
GL562678:461895-574726	RPRC012094	CG6739	mRNA	1657	6742	180.83	109.131	5851	227.8	137.477	246.608	20.0439
GL563076:2157842-2163094	RPRC010676	M04B2.2	mRNA	1548	6546	175.57	113.417	5293	206.08	133.127	246.544	13.9366
GL549151:4478-14614	RPRC008078		mRNA	332	1532	41.09	123.765	1047	40.76	122.771	246.536	0.702847
GL563041:1386882-1396579	RPRC005266	gwl	mRNA	2247	9966	267.3	118.959	7346	286.01	127.285	246.244	5.88784
GL562902:490458-493196	RPRC013683	CG13392	mRNA	711	3279	87.95	123.699	2230	86.82	122.11	245.809	1.12381
GL555504:19793-26799	RPRC004741	Sesn	mRNA	1462	4529	121.47	83.0848	6110	237.88	162.709	245.793	56.3025
GL562194:250104-252136	RPRC011189	CG5861	mRNA	686	3160	84.75	123.542	2151	83.75	122.085	245.627	1.03077
GL562468:672-2061	RPRC013161	CG13901	mRNA	590	2734	73.33	124.288	1838	71.56	121.288	245.576	2.12132
GL562765:650580-665211	RPRC010483		mRNA	816	3219	86.34	105.809	2929	114.04	139.755	245.564	24.0035
GL563178:2920198-2934482	RPRC003350	CG14650	mRNA	2069	9141	245.17	118.497	6740	262.41	126.829	245.326	5.89199
GL562267:214474-215969	RPRC014365	mRpL35	mRNA	717	3336	89.48	124.798	2219	86.39	120.488	245.286	3.04736
GL562977:954246-971163	RPRC003346	tw	mRNA	2172	9947	266.79	122.831	6829	265.88	122.413	245.244	0.296256
GL562913:684681-687183	RPRC012258	mRpL50	mRNA	630	3123	83.76	132.952	1817	70.74	112.286	245.238	14.6135
GL563180:1717219-1725902	RPRC002902	Rcc1	mRNA	1503	6577	176.4	117.365	4933	192.06	127.784	245.15	7.36746
GL562792:813924-815977	RPRC013134	CG8397	mRNA	882	4314	115.71	131.19	2580	100.45	113.889	245.079	12.2341
GL547151:12507-15310	RPRC004396	LSm1	mRNA	506	2328	62.44	123.399	1581	61.55	121.64	245.04	1.24373
GL562686:800027-820789	RPRC010981	AGO2	mRNA	2542	11598	311.07	122.372	8005	311.66	122.604	244.976	0.16412
GL562810:658324-662463	RPRC009852	CG1827	mRNA	1086	4748	127.35	117.265	3562	138.68	127.698	244.963	7.37709
GL563158:308306-312439	RPRC003922	Prp19	mRNA	1792	8435	226.24	126.25	5464	212.73	118.711	244.961	5.33092
GL563079:479591-484287	RPRC012053		mRNA	553	2561	68.69	124.213	1714	66.73	120.669	244.882	2.5062
GL562868:676296-681840	RPRC014709	SRPK	mRNA	1495	6611	177.31	118.602	4844	188.59	126.147	244.749	5.33523
GL562749:186523-203137	RPRC000320	Cyp308a1	mRNA	1762	7484	200.73	113.922	5917	230.37	130.743	244.665	11.8948
GL562624:150291-152376	RPRC013946	gln-1	mRNA	228	827	22.18	97.2807	863	33.6	147.368	244.649	35.4174
GL562271:1018-11090	RPRC010710		mRNA	439	2093	56.14	127.882	1314	51.16	116.538	244.419	8.02139
GL563091:4545779-4553420	RPRC014338	nas-5	mRNA	659	3131	83.98	127.436	1980	77.09	116.98	244.416	7.39297
GL562779:396130-511378	RPRC005686	CG5059	mRNA	614	2616	70.16	114.267	2050	79.81	129.984	244.251	11.1133
GL563028:1042973-1048442	RPRC003097	Rrp1	mRNA	1159	5376	144.19	124.409	3563	138.72	119.689	244.098	3.33725
GL563084:2370586-2372088	RPRC006439	Atg6	mRNA	940	4302	115.38	122.745	2929	114.04	121.319	244.064	1.008
GL563064:34074-34079	RPRC000567		mRNA	5	18	0.48	96	19	0.74	148	244	36.7696
GL553253:1139-1246	RPRC014026		mRNA	107	292	7.83	73.1776	469	18.26	170.654	243.832	68.9264
GL563185:299313-304196	RPRC002842		mRNA	485	2291	61.45	126.701	1458	56.77	117.052	243.753	6.82322
GL563030:340855-343689	RPRC010500	CG3605	mRNA	2583	11521	309.01	119.632	8227	320.31	124.007	243.639	3.09342
GL563191:5124636-5125313	RPRC004472	pen-2	mRNA	469	2207	59.19	126.205	1413	55.01	117.292	243.497	6.30215
GL563176:3460730-3466656	RPRC011464	APP-BP1	mRNA	1649	7312	196.12	118.933	5274	205.34	124.524	243.457	3.95362
GL562820:275784-282632	RPRC009287	CG30349	mRNA	1964	9168	245.9	125.204	5963	232.16	118.208	243.411	4.94687
GL563010:805607-810176	RPRC009809	CG10555	mRNA	1400	6546	175.57	125.407	4233	164.81	117.721	243.129	5.43462
GL562980:161175-164173	RPRC009844		mRNA	516	2340	62.76	121.628	1605	62.49	121.105	242.733	0.369998
GL562943:182040-191504	RPRC008036	CG13097	mRNA	1892	8365	224.36	118.584	6032	234.85	124.128	242.711	3.92048
GL563031:2181977-2186086	RPRC004743		mRNA	779	3787	101.57	130.385	2245	87.41	112.208	242.593	12.8532
GL562800:103003-110568	RPRC002315	CG12082	mRNA	2514	10507	281.81	112.096	8419	327.78	130.382	242.478	12.9299
GL562184:2644-21416	RPRC000904	lst-4	mRNA	1037	4546	121.93	117.58	3325	129.45	124.831	242.411	5.12772
GL562933:650897-651430	RPRC005477	Ak6	mRNA	533	2435	65.31	122.533	1641	63.89	119.869	242.402	1.88385
GL562977:36906-49447	RPRC000493		mRNA	917	3709	99.48	108.484	3151	122.68	133.784	242.268	17.8897
GL563191:2406140-2465131	RPRC012049		mRNA	291	1239	33.23	114.192	957	37.26	128.041	242.234	9.79258
GL563042:699018-702103	RPRC008763	CG5254	mRNA	948	4213	113	119.198	2995	116.61	123.006	242.205	2.69267
GL563069:1548706-1554529	RPRC008159	CG12877	mRNA	1091	4434	118.92	109.001	3727	145.11	133.006	242.007	16.9745
GL563073:1501785-1503802	RPRC015321		mRNA	676	2944	78.96	116.805	2173	84.6	125.148	241.953	5.89953
GL563176:3352399-3358224	RPRC011568	Mtch	mRNA	1059	4676	125.42	118.432	3359	130.78	123.494	241.926	3.57894
GL562640:9101-9955	RPRC006767	Rrp42	mRNA	854	3813	102.27	119.754	2678	104.26	122.084	241.838	1.64771
GL562990:333161-336539	RPRC006118	mRpL4	mRNA	1052	4993	133.92	127.3	3092	120.38	114.43	241.73	9.10098
GL563076:2808074-2815884	RPRC011003	CG11982	mRNA	989	4362	116.99	118.291	3135	122.06	123.418	241.709	3.62491
GL563067:1831741-1839064	RPRC007934	bur	mRNA	2296	10065	269.95	117.574	7320	284.99	124.125	241.699	4.63192
GL562707:349841-352971	RPRC005514	CG2767	mRNA	1051	4618	123.86	117.85	3343	130.15	123.834	241.684	4.23188
GL563191:591269-608700	RPRC013785	Aats-gly	mRNA	2298	11439	306.81	133.512	6371	248.05	107.942	241.453	18.0808
GL563191:5040450-5045201	RPRC004475	F39B2.3	mRNA	1057	4747	127.32	120.454	3281	127.74	120.851	241.306	0.28097
GL563168:2408790-2445311	RPRC013959	Mpp6	mRNA	576	2568	68.88	119.583	1800	70.08	121.667	241.25	1.47314
GL562998:1312521-1321328	RPRC009186	Acn	mRNA	2954	13508	362.3	122.647	8997	350.29	118.582	241.229	2.87487
GL562928:17911-21501	RPRC005454	CG32068	mRNA	639	2761	74.05	115.884	2056	80.05	125.274	241.158	6.6395
GL562646:59055-60827	RPRC006820	Muted	mRNA	549	2380	63.83	116.266	1761	68.56	124.882	241.148	6.0922
GL562973:1424116-1434092	RPRC013370	CG14476	mRNA	3112	13676	366.81	117.87	9822	382.41	122.882	240.752	3.54462
GL562972:142186-152246	RPRC002872	Y39G10AR.9	mRNA	1239	5463	146.52	118.257	3896	151.69	122.429	240.686	2.95056
GL562696:69584-72107	RPRC007830		mRNA	516	2187	58.66	113.682	1681	65.45	126.841	240.523	9.30476
GL562868:618824-627321	RPRC014667		mRNA	1085	4981	133.6	123.134	3271	127.35	117.373	240.507	4.0732
GL562976:1339337-1345131	RPRC005543	CG31357	mRNA	1036	4569	122.55	118.292	3248	126.46	122.066	240.357	2.66871
GL562838:106225-110114	RPRC005761	CG2006	mRNA	843	3686	98.86	117.272	2663	103.68	122.989	240.261	4.04301
GL563088:637043-642037	RPRC003827	fzy	mRNA	1631	7340	196.87	120.705	4997	194.55	119.283	239.988	1.00582
GL562020:14592-23333	RPRC014437	CG10333	mRNA	2439	9978	267.62	109.725	8156	317.54	130.193	239.918	14.4726
GL563047:647934-650949	RPRC011609	CG11825	mRNA	571	2508	67.27	117.811	1788	69.61	121.909	239.72	2.89778
GL563049:281349-301772	RPRC001661	lst-3	mRNA	2702	11393	305.57	113.09	8788	342.15	126.628	239.719	9.5729
GL562837:51973-59330	RPRC009667	CG32344	mRNA	2228	9574	256.79	115.256	7122	277.28	124.452	239.708	6.50297
GL562993:1138994-1145536	RPRC013505	WASp	mRNA	1446	6009	161.17	111.459	4759	185.28	128.133	239.592	11.79
GL563029:192123-192993	RPRC008132	CG14512	mRNA	646	2919	78.29	121.192	1964	76.47	118.375	239.567	1.99216
GL562783:446112-446807	RPRC012372	mRpS23	mRNA	519	2294	61.53	118.555	1613	62.8	121.002	239.557	1.7303
GL563078:1668549-1670922	RPRC008946	Ccm3	mRNA	786	3568	95.7	121.756	2375	92.47	117.646	239.402	2.9058
GL562567:542037-545176	RPRC003065	CG6195	mRNA	1147	4922	132.01	115.092	3658	142.42	124.167	239.259	6.4176
GL563191:502766-510083	RPRC013497	beta'COP	mRNA	2852	13664	366.48	128.499	8103	315.48	110.617	239.116	12.6446
GL563156:237485-240019	RPRC002143	EF2	mRNA	2534	11600	311.13	122.782	7561	294.38	116.172	238.954	4.67405
GL563178:3809625-3814421	RPRC002960		mRNA	700	3134	84.06	120.086	2134	83.08	118.686	238.771	0.989949
GL562977:624421-634336	RPRC008089	IntS12	mRNA	628	2850	76.44	121.72	1884	73.35	116.799	238.519	3.47924
GL562288:174769-176666	RPRC012979	CG12975	mRNA	389	1649	44.23	113.702	1247	48.55	124.807	238.509	7.8527
GL562976:1699770-1700741	RPRC005630	Prp38	mRNA	971	4297	115.25	118.692	2987	116.29	119.763	238.455	0.757354
GL562849:622496-622993	RPRC001243	Nat1	mRNA	497	2276	61.04	122.817	1476	57.47	115.634	238.451	5.07922
GL563064:1401244-1402593	RPRC003017	mrn	mRNA	1349	6041	162.03	120.111	4100	159.63	118.332	238.443	1.25801
GL562845:32217-47519	RPRC003688		mRNA	2725	11967	320.97	117.787	8441	328.64	120.602	238.389	1.99028
GL553741:1358-2544	RPRC008028		mRNA	274	1137	30.5	111.314	894	34.81	127.044	238.358	11.1227
GL563037:621754-626573	RPRC005874	Slbp	mRNA	973	4395	117.88	121.151	2925	113.88	117.04	238.191	2.90691
GL563168:2675052-2677451	RPRC013952	CG3887	mRNA	708	3219	86.34	121.949	2113	82.27	116.201	238.15	4.06487
GL562999:1067473-1072815	RPRC010130	CG45057	mRNA	837	3517	94.33	112.7	2696	104.96	125.4	238.1	8.98034
GL562777:644163-661650	RPRC008327		mRNA	1190	5283	141.7	119.076	3635	141.52	118.924	238	0.106957
GL562977:925321-941207	RPRC003309	UBL3	mRNA	415	1941	52.06	125.446	1198	46.64	112.386	237.831	9.23498
GL563076:2364290-2369050	RPRC010798		mRNA	1134	4791	128.5	113.316	3622	141.02	124.356	237.672	7.80686
GL562915:656682-661109	RPRC012150	ceeh-2	mRNA	1098	4244	113.83	103.67	3778	147.09	133.962	237.632	21.4193
GL562913:636471-639947	RPRC012272		mRNA	844	3448	92.48	109.573	2776	108.08	128.057	237.63	13.0697
GL563040:1105068-1106167	RPRC003268	CG7484	mRNA	496	2142	57.45	115.827	1550	60.35	121.673	237.5	4.13429
GL563191:2384987-2395916	RPRC012051		mRNA	1850	7875	211.22	114.173	5859	228.11	123.303	237.476	6.45569
GL563191:5125804-5133417	RPRC004470	CG17294	mRNA	915	4096	109.86	120.066	2759	107.42	117.399	237.464	1.88562
GL562255:141413-148197	RPRC002607	CG8768	mRNA	1002	4048	108.57	108.353	3318	129.18	128.922	237.275	14.5444
GL563052:1480077-1484137	RPRC001673	atg-2	mRNA	1374	5727	153.6	111.79	4425	172.28	125.386	237.176	9.61336
GL562849:2168336-2169127	RPRC003678	Scgbeta	mRNA	791	3475	93.2	117.826	2419	94.18	119.064	236.89	0.876061
GL563178:2285154-2285582	RPRC003687	CG31957	mRNA	428	1874	50.26	117.43	1313	51.12	119.439	236.869	1.42082
GL562959:1291193-1301114	RPRC008539	CG13124	mRNA	1145	4975	133.44	116.541	3534	137.59	120.166	236.707	2.56288
GL562978:42166-52034	RPRC003223	Sbp2	mRNA	1476	6019	161.44	109.377	4824	187.82	127.249	236.626	12.6379
GL562328:42829-43877	RPRC006372	veli	mRNA	700	2982	79.98	114.257	2200	85.65	122.357	236.614	5.72756
GL562957:1822880-1826444	RPRC001442		mRNA	339	1514	40.61	119.794	1017	39.6	116.814	236.608	2.10672
GL562462:209886-214833	RPRC010678		mRNA	598	3847	103.18	172.542	982	38.23	63.9298	236.472	76.8003
GL563191:2830283-2842924	RPRC002047	ifg-1	mRNA	2651	11850	317.83	119.891	7938	309.05	116.579	236.469	2.34191
GL562870:663821-664777	RPRC002938	Vha14-1	mRNA	545	2531	67.88	124.55	1566	60.97	111.872	236.422	8.96534
GL563068:229615-232075	RPRC014723		mRNA	777	3391	90.95	117.053	2380	92.66	119.254	236.306	1.55618
GL563041:535890-538266	RPRC014180	CG10688	mRNA	774	3614	96.93	125.233	2208	85.97	111.072	236.305	10.0128
GL563019:272474-277280	RPRC007418	ppan	mRNA	1610	6594	176.86	109.851	5229	203.58	126.447	236.298	11.7353
GL563016:825630-829364	RPRC014901	stck	mRNA	1037	4408	118.23	114.012	3257	126.81	122.285	236.297	5.85051
GL562267:220095-224573	RPRC014390	CG6218	mRNA	471	1972	52.89	112.293	1500	58.4	123.992	236.285	8.2721
GL563092:6716020-6717332	RPRC006378	pr-set7	mRNA	951	4082	109.48	115.121	2954	115.01	120.936	236.057	4.11178
GL563066:1401475-1406310	RPRC011732		mRNA	563	2616	70.16	124.618	1611	62.72	111.403	236.021	9.34436
GL562995:665788-669936	RPRC005176	Meics	mRNA	1299	5627	150.92	116.182	3995	155.54	119.738	235.92	2.51488
GL563019:1286324-1287393	RPRC009192	CG13298	mRNA	509	2250	60.35	118.566	1534	59.72	117.328	235.894	0.875201
GL563122:182121-183640	RPRC011121	Mtr3	mRNA	1026	4398	117.96	114.971	3186	124.04	120.897	235.867	4.19026
GL562999:941693-984461	RPRC010092	CG12004	mRNA	1292	5581	149.69	115.859	3979	154.92	119.907	235.766	2.86236
GL563076:1577666-1588965	RPRC011813	CG4770	mRNA	1881	7802	209.26	111.249	6015	234.19	124.503	235.752	9.3717
GL562905:36927-38552	RPRC001311	Gpi1	mRNA	557	2296	61.58	110.557	1789	69.65	125.045	235.601	10.2448
GL563091:11993510-12003058	RPRC001880	smid	mRNA	1987	8722	233.93	117.73	6012	234.07	117.801	235.531	0.0498213
GL563039:968860-985438	RPRC013160	eas	mRNA	1045	4524	121.34	116.115	3204	124.74	119.368	235.483	2.30063
GL550316:67279-68744	RPRC006289		mRNA	679	2954	79.23	116.686	2064	80.36	118.351	235.037	1.17678
GL563022:1330048-1331142	RPRC001584	Nup62	mRNA	1094	4732	126.92	116.015	3336	129.88	118.72	234.735	1.9132
GL562734:944467-949319	RPRC003706	CG9776	mRNA	2361	10025	268.88	113.884	7328	285.31	120.843	234.727	4.9207
GL547206:21634-27822	RPRC008331	Hrd3	mRNA	1984	8759	234.93	118.412	5926	230.72	116.29	234.703	1.50046
GL556901:12066-14989	RPRC012690	CG7519	mRNA	703	3160	84.75	120.555	2061	80.24	114.139	234.694	4.53635
GL562848:614585-614715	RPRC002503		mRNA	130	526	14.11	108.538	421	16.39	126.077	234.615	12.4016
GL562328:31232-34671	RPRC006383		mRNA	919	3934	105.51	114.81	2826	110.03	119.728	234.538	3.47783
GL562990:171831-175827	RPRC017349	cact	mRNA	1155	5021	134.67	116.597	3497	136.15	117.879	234.476	0.906076
GL562898:333151-344085	RPRC003957	Ndae1	mRNA	1744	7154	191.88	110.023	5573	216.98	124.415	234.438	10.1768
GL563150:290665-298122	RPRC015344	eIF-4B	mRNA	1948	8682	232.86	119.538	5744	223.63	114.8	234.338	3.35041
GL563075:553815-555334	RPRC002690	CG11590	mRNA	408	1747	46.86	114.853	1252	48.74	119.461	234.314	3.25824
GL562913:809458-816061	RPRC012228	CG9253	mRNA	1424	6020	161.46	113.385	4421	172.13	120.878	234.263	5.29834
GL562471:3040-14172	RPRC000426	mor	mRNA	2840	12843	344.46	121.289	8239	320.77	112.947	234.236	5.89837
GL563089:837237-846449	RPRC006084	Uba2	mRNA	1954	8582	230.18	117.799	5841	227.41	116.382	234.181	1.0024
GL563064:178813-179223	RPRC001704	CG12895	mRNA	410	1816	48.71	118.805	1214	47.27	115.293	234.098	2.4835
GL562627:145809-146520	RPRC007397	tko	mRNA	571	2543	68.21	119.457	1680	65.41	114.553	234.011	3.46742
GL563058:210656-211973	RPRC003813	CG14715	mRNA	783	3384	90.76	115.913	2375	92.47	118.097	234.01	1.54426
GL561698:103160-107279	RPRC006129	CG10425	mRNA	985	4207	112.84	114.558	3022	117.66	119.452	234.01	3.46016
GL563157:430950-439972	RPRC004413	Obp19a	mRNA	590	2470	66.25	112.288	1843	71.75	121.61	233.898	6.59167
GL562640:4296-5803	RPRC006473	CG1890	mRNA	439	1762	47.26	107.654	1421	55.32	126.014	233.667	12.9824
GL563122:86847-89308	RPRC011126	Jafrac2	mRNA	785	3372	90.44	115.21	2384	92.82	118.242	233.452	2.14384
GL563178:2714759-2715611	RPRC003656		mRNA	471	2129	57.1	121.231	1357	52.83	112.166	233.397	6.4105
GL563085:578739-580919	RPRC010429		mRNA	866	3623	97.17	112.206	2694	104.89	121.12	233.326	6.30354
GL562951:1478356-1479309	RPRC012091	Wdr82	mRNA	953	4082	109.48	114.879	2899	112.87	118.437	233.316	2.51531
GL562666:387691-401593	RPRC013833		mRNA	1866	7775	208.53	111.752	5823	226.71	121.495	233.248	6.88918
GL562792:811289-811316	RPRC017156		pseudogene	25	100	2.68	107.2	81	3.15	126	233.2	13.2936
GL562999:459438-468398	RPRC003230	Psa	mRNA	2823	12574	337.25	119.465	8222	320.11	113.394	232.859	4.29324
GL561999:1066-3026	RPRC002815		mRNA	696	3045	81.67	117.342	2064	80.36	115.46	232.802	1.33091
GL563152:634876-635346	RPRC017138		pseudogene	468	1930	51.76	110.598	1469	57.19	122.201	232.799	8.20425
GL562956:33539-35729	RPRC013250	CG14683	mRNA	1186	4797	128.66	108.482	3777	147.05	123.988	232.47	10.9643
GL563030:967893-991815	RPRC008730		mRNA	1538	6588	176.7	114.889	4643	180.77	117.536	232.425	1.87121
GL563041:436174-441321	RPRC014181	Mp20	mRNA	583	2217	59.46	101.99	1953	76.04	130.429	232.419	20.1095
GL563053:2005717-2006274	RPRC012195	CG5181	mRNA	557	2465	66.11	118.689	1626	63.31	113.662	232.352	3.55458
GL562381:285902-312861	RPRC014952		mRNA	1312	5728	153.63	117.096	3882	151.14	115.198	232.294	1.34199
GL562972:94081-97101	RPRC002108		mRNA	821	3709	99.48	121.169	2340	91.1	110.962	232.132	7.21748
GL561159:3349-10791	RPRC004622	CG12262	mRNA	1415	6045	162.13	114.58	4272	166.32	117.541	232.12	2.09384
GL563069:1287896-1300699	RPRC001734	CG10249	mRNA	1771	6977	187.13	105.663	5728	223.01	125.923	231.587	14.3258
GL563099:388287-390872	RPRC001914	Chrac-16	mRNA	358	1560	41.84	116.872	1054	41.04	114.637	231.508	1.58013
GL562838:82369-103106	RPRC005762	pbl	mRNA	2632	11393	305.57	116.098	7799	303.64	115.365	231.463	0.518509
GL562913:1624423-1629643	RPRC015056	CG7427	mRNA	887	3794	101.76	114.724	2657	103.45	116.629	231.353	1.34725
GL563092:4563019-4566254	RPRC003527	Lasp	mRNA	1088	4766	127.83	117.491	3180	123.81	113.796	231.287	2.61266
GL562837:59854-68469	RPRC009645	CG5706	mRNA	1810	8178	219.34	121.182	5116	199.18	110.044	231.227	7.87584
GL563045:126971-131759	RPRC011722		mRNA	270	1121	30.07	111.37	831	32.35	119.815	231.185	5.97112
GL562210:373962-376498	RPRC003592		mRNA	721	2983	80.01	110.971	2226	86.67	120.208	231.179	6.53167
GL562609:496660-497496	RPRC009697	CG14483	mRNA	415	1770	47.47	114.386	1244	48.43	116.699	231.084	1.63572
GL562560:178359-187364	RPRC014161	mesh	mRNA	738	2382	63.89	86.5718	2739	106.64	144.499	231.07	40.9605
GL552029:45570-53990	RPRC014084		mRNA	532	2163	58.01	109.041	1659	64.59	121.41	230.451	8.74579
GL562951:1917389-1924920	RPRC012088	Ge-1	mRNA	1909	8263	221.62	116.092	5606	218.26	114.332	230.424	1.24457
GL562726:97569-106351	RPRC015183	7B2	mRNA	618	2536	68.02	110.065	1908	74.29	120.21	230.275	7.17404
GL562918:970712-971398	RPRC005891	CG9804	mRNA	686	2807	75.29	109.752	2122	82.62	120.437	230.19	7.55553
GL562445:1217-13073	RPRC006379	Dsp1	mRNA	825	3642	97.68	118.4	2368	92.19	111.745	230.145	4.70547
GL562743:303011-312222	RPRC005848	Nmt	mRNA	1551	6472	173.59	111.921	4708	183.3	118.182	230.103	4.42683
GL562900:119044-130736	RPRC001305	CG7368	mRNA	1173	4997	134.03	114.263	3490	135.88	115.84	230.102	1.11522
GL562693:286202-325261	RPRC006102	Nup98-96	mRNA	5617	22941	615.3	109.542	17387	676.94	120.516	230.059	7.75967
GL563163:799565-801035	RPRC011407		mRNA	216	964	25.86	119.722	612	23.83	110.324	230.046	6.64549
GL563051:159040-164837	RPRC005465		mRNA	561	2275	61.02	108.77	1747	68.02	121.248	230.018	8.82308
GL563000:612723-620812	RPRC001525	Cnot4	mRNA	667	2858	76.65	114.918	1971	76.74	115.052	229.97	0.0954117
GL563092:4271491-4299586	RPRC003560	fng	mRNA	566	2377	63.75	112.633	1705	66.38	117.279	229.912	3.28567
GL562797:410280-428518	RPRC009632	Dp1	mRNA	3155	14590	391.32	124.032	8563	333.39	105.67	229.702	12.9834
GL563168:2267083-2270719	RPRC014146	CG7857	mRNA	1175	4876	130.78	111.302	3571	139.03	118.323	229.626	4.96479
GL562919:323178-328008	RPRC010641	CG5961	mRNA	1562	6247	167.55	107.266	4908	191.09	122.337	229.603	10.6564
GL562846:207306-228924	RPRC009589	Rtf1	mRNA	1907	7643	204.99	107.493	5981	232.86	122.108	229.601	10.3341
GL563037:577955-580780	RPRC005832	Arl1	mRNA	652	2991	80.22	123.037	1784	69.46	106.534	229.571	11.6694
GL562987:316047-320814	RPRC005186	zuc	mRNA	550	2340	62.76	114.109	1628	63.38	115.236	229.345	0.797102
GL562501:198649-199399	RPRC010015	Bug22	mRNA	670	2775	74.43	111.09	2035	79.23	118.254	229.343	5.06584
GL562998:336237-342330	RPRC012980	TM9SF4	mRNA	1770	7332	196.65	111.102	5372	209.15	118.164	229.266	4.99369
GL563052:1068495-1081438	RPRC011177	Invadolysin	mRNA	764	3159	84.73	110.903	2317	90.21	118.076	228.979	5.07192
GL563090:1927214-1933533	RPRC002781	ovo	mRNA	2090	8705	233.48	111.713	6282	244.58	117.024	228.737	3.75545
GL563032:1830118-1836607	RPRC007492	CG30497	mRNA	1255	5491	147.27	117.347	3586	139.62	111.251	228.598	4.31025
GL561197:26945-37424	RPRC013513	CG15601	mRNA	1389	6136	164.57	118.481	3927	152.89	110.072	228.553	5.94601
GL563012:1517594-1518571	RPRC010278	pro-3	mRNA	479	2181	58.5	122.129	1309	50.96	106.388	228.518	11.1307
GL562502:14949-17871	RPRC002796	Gmer	mRNA	1011	4598	123.32	121.978	2760	107.46	106.291	228.269	11.0927
GL563159:250662-254963	RPRC005168	deltaCOP	mRNA	1634	7379	197.91	121.12	4487	174.69	106.909	228.029	10.0484
GL563143:144746-147645	RPRC005093	Aos1	mRNA	1059	4832	129.6	122.38	2873	111.86	105.628	228.008	11.8452
GL563133:650926-658968	RPRC012434	Sec24CD	mRNA	2541	12112	324.86	127.847	6521	253.89	99.9174	227.765	19.7495
GL562900:228394-230086	RPRC009873	mRpL12	mRNA	552	2452	65.77	119.149	1539	59.92	108.551	227.699	7.49379
GL563076:1401905-1424789	RPRC011533	ry	mRNA	4417	17808	477.63	108.134	13564	528.09	119.559	227.693	8.07802
GL562198:284102-287197	RPRC011352	mRpL16	mRNA	887	3748	100.53	113.337	2600	101.23	114.126	227.463	0.558032
GL558385:87488-94366	RPRC006654	eIF2B-epsilon	mRNA	1442	5941	159.34	110.499	4322	168.27	116.692	227.191	4.37896
GL562999:550100-592222	RPRC003195	CG14435	mRNA	611	2528	67.8	110.966	1821	70.9	116.039	227.005	3.58761
GL561007:104350-105007	RPRC004661	CG5190	mRNA	379	1719	46.11	121.662	1024	39.87	105.198	226.86	11.6421
GL563105:199707-208252	RPRC007459		mRNA	1095	4672	125.31	114.438	3161	123.07	112.393	226.831	1.4465
GL562884:675346-675897	RPRC004646	Arl2	mRNA	551	2366	63.46	115.172	1576	61.36	111.361	226.534	2.69496
GL562913:329339-330392	RPRC017142		pseudogene	1051	4246	113.88	108.354	3190	124.2	118.173	226.527	6.94324
GL562639:279328-296408	RPRC008965	Zn72D	mRNA	2986	12375	331.91	111.155	8843	344.29	115.301	226.457	2.93168
GL563030:350999-360697	RPRC010320	sec-31	mRNA	2024	8889	238.41	117.792	5643	219.7	108.547	226.339	6.53655
GL563000:177799-182625	RPRC011999	mRpL22	mRNA	1049	4744	127.24	121.296	2828	110.1	104.957	226.254	11.5537
GL562756:627848-629426	RPRC005999	beag	mRNA	1492	6272	168.22	112.748	4345	169.17	113.385	226.133	0.450236
GL562865:617916-622624	RPRC007873	W04D2.6	mRNA	1114	4088	109.64	98.4201	3653	142.22	127.666	226.086	20.68
GL562942:61696-63238	RPRC004980		mRNA	505	2022	54.23	107.386	1539	59.92	118.653	226.04	7.9672
GL561197:22527-26184	RPRC013514		mRNA	516	2172	58.26	112.907	1499	58.36	113.101	226.008	0.137036
GL563091:4567629-4575713	RPRC014255	CG43345	mRNA	1572	6023	161.54	102.761	4976	193.73	123.238	225.999	14.4795
GL563089:1150697-1159228	RPRC012789	CG1677	mRNA	2413	9371	251.34	104.161	7550	293.95	121.819	225.98	12.4865
GL562427:67048-68109	RPRC002602	CG17249	mRNA	1061	4401	118.04	111.254	3125	121.67	114.675	225.928	2.41922
GL563091:2227020-2244515	RPRC003277	CG4239	mRNA	1000	4128	110.72	110.72	2959	115.2	115.2	225.92	3.16784
GL563037:630134-633525	RPRC005877		mRNA	1167	4981	133.6	114.482	3339	130	111.397	225.878	2.18131
GL563017:226317-232091	RPRC006335	CG10326	mRNA	619	2709	72.66	117.383	1723	67.08	108.368	225.751	6.37424
GL563087:270821-277171	RPRC001819	Nup75	mRNA	1691	6943	186.22	110.124	5019	195.41	115.559	225.683	3.84288
GL562786:490902-517089	RPRC004405		mRNA	945	2887	77.43	81.9365	3486	135.72	143.619	225.556	43.6161
[truncated: 12,841 more rows]
