# Supplementary material for: Transcriptomic and functional analyses of the piRNA pathway in the Chagas disease vector Rhodnius prolixus
Source: PLoS Negl Trop Dis. 2018 Oct 10;12(10):e0006760. doi: 10.1371/journal.pntd.0006760 (PMC6179187; doi:10.1371/journal.pntd.0006760)
Supplement: S2 Table — (XLSX) [file pntd.0006760.s002.xlsx]

## Sheet: Sheet1
List of oligonucletodes used in the study
Rp-vas/RPRC009661
Rp-vas_p	ATGTTTTCGGCCACATTTCCT
Rp-vas_m	CTCTGCCACCAAAGCCTTG
T7_Rp-vas_m	TAATACGACTCACTATAGGGAGACTCTGCCACCAAAGCCTTG
Rp-piwi1/RPRC00252
Rp-piwi1_p	TCCACAACTAATCATGTGATAG
Rp-piwi1_m	TAACTGTGCGCTCAAATCGTTG
T7-Rp-piwi1_p	TAATACGACTCACTATAGGGAGATCCACAACTAATCATGTGATAG
T7-Rp-piwi1_m	TAATACGACTCACTATAGGGAGATAACTGTGCGCTCAAATCGTTG
Rp-piwi2/RPRC002460
Rp-piwi2_p	TACTGATTGGACATTATACCAG
Rp-piwi2_m	TATCTGATCTCTGTGAAACATC
T7-Rp-piwi2_p	TAATACGACTCACTATAGGGAGAtaCTGATTGGACATTATACCAG
T7-Rp-piwi2_m	TAATACGACTCACTATAGGGAGATATCTGATCTCTGTGAAACATC
Rp-piwi3/RPR001891
Rp-piwi3_p	TATGTGGAAGCCCTGGACG
Rp-piwi3_m	ACTCACCGATAATGGCACTG
T7-Rp-piwi3_p	TAATACGACTCACTATAGGGAGATATGTGGAAGCCCTGGACG
T7-Rp-piwi3_m	TAATACGACTCACTATAGGGAGAACTCACCGATAATGGCACTG
Rp-ago3/RPRC013054
Rp-ago3_p	CAGTCATTTGCACTAATCGAG
Rp-ago3_m	TGAGACGGTATTGGATGGTC
T7-Rp-ago3_p	TAATACGACTCACTATAGGGAGACAGTCATTTGCACTAATCGAG
T7-Rp-ago3_m	TAATACGACTCACTATAGGGAGATGAGACGGTATTGGATGGTC
qRt-PCR oligonucleotides
Piwi1_Qp	TACGTACGTACAAGCGATAGA
Piwi1_Qm	ATTGCGCTGTATCTCTGAGC
Piwi3_Qp	CTCACAGGCTTGACCGATG
Piwi3_Qm	TTCTCTATGCGAGACTGAGG
Ago3_Qp	ATTACAATCAACTTTGGCACGT
Ago3_Qm	TATTGGATGGTCAATGCAGCA
Vas_Qp	ATCGTGGCAAAGCTACATCC
Vas_Qm	GTCAGGTATTGGCTGATTTGC
Squid/RPRC007924
Sqd_Qp	CAGTGCTGAAGCACCAGGA
Sqd_Qm	TTATGCTCTCAATGGTTCCGT
Hsp83/RPRC003899
Hsp83_Qp	TTGATTCTGGTATTGGTATGAC
Hsp83_Qm	GGCTCCTGCTTGCAGAGC
Spn-E/RPRC000791
SpnE_Qp	AAAGGTCCAACTGGTTGTGG
SpnE_Qm	CTAGGCTGTGTCACAACAATG
Rp49/RPRC014419
Rp49_Qp	ATGGCCATTAGACCAGTTTAC
Rp49_Qm	TTGCGCCAATTTCTCCTGAG
